# Supplementary material for: N-[4-Acetyl-5-isobutyl-5-(2-p-tolyl­prop­yl)-4,5-dihydro-1,3,4-thia­diazol-2-yl]acetamide ethyl acetate hemisolvate
Source: Acta Crystallogr Sect E Struct Rep Online. 2008 Dec 3;65(Pt 1):o4. doi: 10.1107/S1600536808039998 (PMC2967856; doi:10.1107/S1600536808039998)
Supplement: Supplementary file 1 [file e-65-000o4-sup1.cif]

##############################################################################
###                                                                        ###
###        Electronic paper (Acta Crystallographica Section E)             ###
###                                                                        ###
##############################################################################
#                                                                            #
# This CIF contains the data in a paper accepted for publication in Acta     #
# Crystallographica Section E. It conforms to the requirements of Notes      #
# for Authors for Section E, and has been peer reviewed under the auspices   #
# of the IUCr Commission on Journals.                                        #
#                                                                            #
# Full details of the Crystallographic Information File format               #
# are given in the paper "The Crystallographic Information File (CIF):       #
# a New Standard Archive File for Crystallography" by S. R. Hall, F. H.      #
# Allen and I. D. Brown [Acta Cryst. (1991), A47, 655-685].                  #
#                                                                            #
# The current version of the core CIF dictionary is obtainable from          #
# ftp://ftp.iucr.org/pub/cif_core.dic. The current version number is 2.4.    #
#                                                                            #
# Software is freely available for graphical display of the structure(s) in  #
# this CIF.  For information consult the CIF home page http://www.iucr.org/  #
# cif/home.html                                                              #
#                                                                            #
# This file may be used for bona fide research purposes within the           #
# scientific community so long as proper attribution is given to the journal # 
# article from which it was obtained.                                        #
#                                                                            #
##############################################################################
                                             
data_I
_audit_creation_method     SHELXL-97
_chemical_name_systematic
;
<i>N</i>-[4-Acetyl-5-isobutyl-5-(2-p-tolylpropyl)-4,5-dihydro-1,3,4-thiadiazol-
2-yl]acetamide ethyl acetate hemisolvate
;
_chemical_name_common     ?
_chemical_formula_moiety     'C20 H29 N3 O2 S, 0.5(C4 H8 O2)'
_chemical_formula_sum     'C22 H33 N3 O3 S'
_chemical_formula_iupac     'C20 H29 N3 O2 S, 0.5C4 H8 O2'
_chemical_formula_weight     419.57
_chemical_melting_point     ?
_symmetry_cell_setting     monoclinic
_symmetry_space_group_name_H-M     'P 21/n'
_symmetry_space_group_name_Hall     '-P 2yn'
loop_
    _symmetry_equiv_pos_as_xyz
    'x, y, z'
    '-x+1/2, y+1/2, -z+1/2'
    '-x, -y, -z'
    'x-1/2, -y-1/2, z-1/2'
_cell_length_a     7.8713(3)
_cell_length_b     12.7587(5)
_cell_length_c     22.9688(9)
_cell_angle_alpha     90.00
_cell_angle_beta     90.937(2)
_cell_angle_gamma     90.00
_cell_volume     2306.39(16)
_cell_formula_units_Z     4
_cell_measurement_reflns_used     13322
_cell_measurement_theta_min     2.57
_cell_measurement_theta_max     31.45
_cell_measurement_temperature     295
_exptl_crystal_description     prism
_exptl_crystal_colour     colourless
_exptl_crystal_size_max     0.5
_exptl_crystal_size_mid     0.4
_exptl_crystal_size_min     0.3
_exptl_crystal_density_diffrn     1.208
_exptl_crystal_density_meas     ?
_exptl_crystal_density_method     'not measured'
_exptl_crystal_F_000     904
_exptl_absorpt_coefficient_mu     0.167
_exptl_absorpt_correction_type     none
_exptl_absorpt_process_details     ?
_exptl_absorpt_correction_T_min     ?
_exptl_absorpt_correction_T_max     ?
_exptl_special_details
;
;
_diffrn_ambient_temperature     293(2)
_diffrn_radiation_type     MoK\a
_diffrn_radiation_wavelength     0.71073
_diffrn_radiation_source     'fine-focus sealed tube'
_diffrn_radiation_monochromator     graphite
_diffrn_measurement_device_type     'Bruker X8 APEX CCD area-detector'
_diffrn_measurement_method     '\f and \w'
_diffrn_detector_area_resol_mean     ?
_diffrn_reflns_number     27541
_diffrn_reflns_av_R_equivalents     0.0369
_diffrn_reflns_av_sigmaI/netI     0.0348
_diffrn_reflns_theta_min     1.83
_diffrn_reflns_theta_max     31.95
_diffrn_reflns_theta_full     25.00
_diffrn_measured_fraction_theta_max     0.908
_diffrn_measured_fraction_theta_full     1.000
_diffrn_reflns_limit_h_min     -11
_diffrn_reflns_limit_h_max     11
_diffrn_reflns_limit_k_min     -16
_diffrn_reflns_limit_k_max     18
_diffrn_reflns_limit_l_min     -33
_diffrn_reflns_limit_l_max     30
_diffrn_standards_number     ?
_diffrn_standards_interval_count     ?
_diffrn_standards_interval_time     ?
_diffrn_standards_decay_%     ?
_refine_special_details
;
Refinement of <i>F</i>^2^ against ALL reflections. The weighted <i>R</i>-factor
<i>wR</i> and goodness of fit <i>S</i> are based on <i>F</i>^2^, conventional
<i>R</i>-factors <i>R</i> are based on <i>F</i>, with <i>F</i> set to zero for
negative <i>F</i>^2^. The threshold expression of <i>F</i>^2^ >
\s(<i>F</i>^2^) is used only for calculating <i>R</i>-factors(gt) <i>etc</i>.
and is not relevant to the choice of reflections for refinement.
<i>R</i>-factors based on <i>F</i>^2^ are statistically about twice as large
as those based on <i>F</i>, and <i>R</i>- factors based on ALL data will be
even larger.
;
_reflns_number_total     7243
_reflns_number_gt     6688
_reflns_threshold_expression     I>2\s(I)
_refine_ls_structure_factor_coef     Fsqd
_refine_ls_matrix_type     full
_refine_ls_R_factor_all     0.0713
_refine_ls_R_factor_gt     0.0653
_refine_ls_wR_factor_gt     0.1397
_refine_ls_wR_factor_ref     0.1429
_refine_ls_goodness_of_fit_ref     1.226
_refine_ls_restrained_S_all     1.226
_refine_ls_number_reflns     7243
_refine_ls_number_parameters     298
_refine_ls_number_restraints     0
_refine_ls_hydrogen_treatment     constr
_refine_ls_weighting_scheme     calc
_refine_ls_weighting_details
         'calc w=1/[\s^2^(Fo^2^)+(0.0435P)^2^+1.5861P] where P=(Fo^2^+2Fc^2^)/3'
_atom_sites_solution_hydrogens     geom
_atom_sites_solution_primary     direct
_atom_sites_solution_secondary     difmap
_refine_ls_shift/su_max     0.006
_refine_ls_shift/su_mean     0.000
_refine_diff_density_max     0.479
_refine_diff_density_min     -0.349
_refine_ls_extinction_method     none
_refine_ls_extinction_coef     ?
loop_
    _atom_type_symbol
    _atom_type_description
    _atom_type_scat_dispersion_real
    _atom_type_scat_dispersion_imag
    _atom_type_scat_source
    'C' 'C' 0.0033 0.0016
                         'International Tables Vol C Tables 4.2.6.8 and 6.1.1.4'
    'O' 'O' 0.0106 0.0060
                         'International Tables Vol C Tables 4.2.6.8 and 6.1.1.4'
    'N' 'N' 0.0061 0.0033
                         'International Tables Vol C Tables 4.2.6.8 and 6.1.1.4'
    'S' 'S' 0.1246 0.1234
                         'International Tables Vol C Tables 4.2.6.8 and 6.1.1.4'
    'H' 'H' 0.0000 0.0000
                         'International Tables Vol C Tables 4.2.6.8 and 6.1.1.4'
_computing_data_collection     'APEX2 (Bruker, 2005)'
_computing_cell_refinement     'SAINT (Bruker, 2005)'
_computing_data_reduction     'SAINT (Bruker, 2005)'
_computing_structure_solution     'SHELXS97 (Sheldrick, 2008)'
_computing_structure_refinement     'SHELXL97 (Sheldrick, 2008)'
_computing_molecular_graphics     'ORTEP-3 for Windows (Farrugia,1997)'
_computing_publication_material     'WinGX (Farrugia, 1999)'
loop_
    _atom_site_type_symbol
    _atom_site_label
    _atom_site_fract_x
    _atom_site_fract_y
    _atom_site_fract_z
    _atom_site_U_iso_or_equiv
    _atom_site_adp_type
    _atom_site_calc_flag
    _atom_site_refinement_flags
    _atom_site_occupancy
    _atom_site_disorder_assembly
    _atom_site_disorder_group
    C C1' 0.5624(2) 0.56734(16) 0.09954(8) 0.0284(4) Uani d . 1 . .
    H H1' 0.6130 0.5214 0.0736 0.034 Uiso calc R 1 . .
    C C2 0.6060(2) 0.80786(11) 0.33245(7) 0.0160(3) Uani d . 1 . .
    C C2' 0.5345(2) 0.53523(13) 0.15666(8) 0.0231(3) Uani d . 1 . .
    H H2' 0.5671 0.4681 0.1680 0.028 Uiso calc R 1 . .
    C C3 0.4619(2) 0.92243(12) 0.40282(7) 0.0189(3) Uani d . 1 . .
    C C3' 0.4581(2) 0.60205(12) 0.19769(7) 0.0198(3) Uani d . 1 . .
    C C4' 0.4129(2) 0.70239(13) 0.17921(8) 0.0261(4) Uani d . 1 . .
    H H4' 0.3636 0.7488 0.2052 0.031 Uiso calc R 1 . .
    C C4 0.4186(2) 1.03550(13) 0.41486(8) 0.0247(3) Uani d . 1 . .
    H H41 0.3953 1.0710 0.3788 0.037 Uiso calc R 1 . .
    H H42 0.5127 1.0687 0.4345 0.037 Uiso calc R 1 . .
    H H43 0.3202 1.0387 0.4389 0.037 Uiso calc R 1 . .
    C C5 0.6899(2) 0.61643(11) 0.31921(7) 0.0163(3) Uani d . 1 . .
    C C5' 0.4414(3) 0.73375(16) 0.12186(9) 0.0334(4) Uani d . 1 . .
    H H5' 0.4100 0.8011 0.1105 0.040 Uiso calc R 1 . .
    C C6' 0.5158(3) 0.66697(17) 0.08093(9) 0.0316(4) Uani d . 1 . .
    C C6 0.5755(2) 0.53023(11) 0.29360(7) 0.0168(3) Uani d . 1 . .
    H H61 0.6439 0.4869 0.2684 0.020 Uiso calc R 1 . .
    H H62 0.5382 0.4862 0.3254 0.020 Uiso calc R 1 . .
    C C7' 0.5422(3) 0.6998(2) 0.01806(10) 0.0496(6) Uani d . 1 . .
    H H71' 0.4499 0.6741 -0.0058 0.074 Uiso calc R 1 . .
    H H72' 0.6472 0.6711 0.0046 0.074 Uiso calc R 1 . .
    H H73' 0.5461 0.7749 0.0157 0.074 Uiso calc R 1 . .
    C C7 0.4196(2) 0.56528(12) 0.25922(7) 0.0199(3) Uani d . 1 . .
    H H7 0.3686 0.6241 0.2801 0.024 Uiso calc R 1 . .
    C C8 0.2898(2) 0.47506(15) 0.25783(9) 0.0280(4) Uani d . 1 . .
    H H81 0.2646 0.4544 0.2969 0.042 Uiso calc R 1 . .
    H H82 0.3363 0.4165 0.2372 0.042 Uiso calc R 1 . .
    H H83 0.1874 0.4980 0.2384 0.042 Uiso calc R 1 . .
    C C9 0.8420(2) 0.56432(12) 0.34917(7) 0.0203(3) Uani d . 1 . .
    H H91 0.7995 0.5074 0.3728 0.024 Uiso calc R 1 . .
    H H92 0.9113 0.5332 0.3192 0.024 Uiso calc R 1 . .
    C C10 0.9575(2) 0.63119(15) 0.38756(8) 0.0260(4) Uani d . 1 . .
    H H10 0.8883 0.6640 0.4176 0.031 Uiso calc R 1 . .
    C C11 1.0522(2) 0.71819(16) 0.35485(11) 0.0358(5) Uani d . 1 . .
    H H111 0.9721 0.7695 0.3410 0.054 Uiso calc R 1 . .
    H H112 1.1105 0.6883 0.3224 0.054 Uiso calc R 1 . .
    H H113 1.1330 0.7510 0.3807 0.054 Uiso calc R 1 . .
    C C12 1.0842(3) 0.55835(18) 0.41726(9) 0.0389(5) Uani d . 1 . .
    H H123 1.0243 0.5062 0.4390 0.058 Uiso calc R 1 . .
    H H121 1.1563 0.5980 0.4432 0.058 Uiso calc R 1 . .
    H H122 1.1522 0.5247 0.3884 0.058 Uiso calc R 1 . .
    C C41 0.8340(2) 0.67172(12) 0.22639(7) 0.0182(3) Uani d . 1 . .
    C C42 0.8709(3) 0.75771(13) 0.18334(8) 0.0259(4) Uani d . 1 . .
    H H423 0.7761 0.8050 0.1811 0.039 Uiso calc R 1 . .
    H H421 0.8894 0.7276 0.1457 0.039 Uiso calc R 1 . .
    H H422 0.9707 0.7953 0.1958 0.039 Uiso calc R 1 . .
    O O1 0.42441(18) 0.85144(10) 0.43626(6) 0.0281(3) Uani d . 1 . .
    O O2 0.88630(16) 0.58120(9) 0.21879(5) 0.0211(2) Uani d . 1 . .
    N N1 0.54896(18) 0.90516(10) 0.35115(6) 0.0174(3) Uani d . 1 . .
    H H1 0.5686 0.9585 0.3294 0.021 Uiso calc R 1 . .
    N N3 0.69220(17) 0.80070(9) 0.28451(6) 0.0169(3) Uani d . 1 . .
    N N4 0.74060(18) 0.69617(9) 0.27477(6) 0.0167(3) Uani d . 1 . .
    S S1 0.56524(5) 0.69427(3) 0.372883(17) 0.01838(10) Uani d . 1 . .
    C C1" 0.4182(8) 0.3287(4) 0.4750(2) 0.0377(11) Uani d P 0.50 A -1
    H H13" 0.4099 0.3038 0.4357 0.057 Uiso calc PR 0.50 A -1
    H H12" 0.3115 0.3184 0.4939 0.057 Uiso calc PR 0.50 A -1
    H H11" 0.5055 0.2906 0.4956 0.057 Uiso calc PR 0.50 A -1
    C C2" 0.4610(5) 0.4425(3) 0.47503(16) 0.0282(7) Uani d P 0.50 A -1
    C C3" 0.4243(5) 0.6083(3) 0.52319(18) 0.0325(8) Uani d P 0.50 A -1
    H H32" 0.3404 0.6396 0.5483 0.039 Uiso calc PR 0.50 A -1
    H H31" 0.4071 0.6367 0.4844 0.039 Uiso calc PR 0.50 A -1
    C C4" 0.5952(7) 0.6366(4) 0.5446(3) 0.0398(11) Uani d P 0.50 A -1
    H H42" 0.6142 0.6066 0.5825 0.060 Uiso calc PR 0.50 A -1
    H H43" 0.6046 0.7115 0.5470 0.060 Uiso calc PR 0.50 A -1
    H H41" 0.6784 0.6101 0.5182 0.060 Uiso calc PR 0.50 A -1
    O O1' 0.5439(5) 0.4867(3) 0.43748(15) 0.0456(8) Uani d P 0.50 A -1
    O O2' 0.3987(4) 0.4949(2) 0.52147(12) 0.0326(6) Uani d P 0.50 A -1
loop_
    _atom_site_aniso_label
    _atom_site_aniso_U_11
    _atom_site_aniso_U_22
    _atom_site_aniso_U_33
    _atom_site_aniso_U_12
    _atom_site_aniso_U_13
    _atom_site_aniso_U_23
    C1' 0.0218(9) 0.0388(10) 0.0247(9) 0.0006(7) -0.0002(7) 0.0008(7)
    C2 0.0157(7) 0.0133(6) 0.0190(7) -0.0004(5) 0.0000(5) 0.0009(5)
    C2' 0.0214(8) 0.0239(7) 0.0239(8) 0.0030(6) -0.0013(6) 0.0002(6)
    C3 0.0168(7) 0.0191(7) 0.0209(7) 0.0015(5) 0.0023(6) -0.0008(5)
    C3' 0.0163(7) 0.0189(7) 0.0241(8) 0.0009(5) -0.0036(6) 0.0012(6)
    C4' 0.0244(9) 0.0213(7) 0.0324(9) 0.0032(6) -0.0063(7) 0.0017(6)
    C4 0.0287(9) 0.0182(7) 0.0274(9) 0.0056(6) 0.0075(7) -0.0016(6)
    C5 0.0182(7) 0.0141(6) 0.0167(7) 0.0015(5) 0.0033(5) 0.0001(5)
    C5' 0.0314(10) 0.0288(9) 0.0396(11) -0.0015(7) -0.0097(8) 0.0128(8)
    C6' 0.0237(9) 0.0410(10) 0.0300(10) -0.0049(8) -0.0027(7) 0.0118(8)
    C6 0.0168(7) 0.0140(6) 0.0197(7) 0.0003(5) 0.0030(6) 0.0012(5)
    C7' 0.0455(14) 0.0672(17) 0.0360(12) -0.0024(12) 0.0003(10) 0.0221(11)
    C7 0.0163(7) 0.0200(7) 0.0236(8) 0.0021(6) 0.0019(6) -0.0017(6)
    C8 0.0194(8) 0.0341(9) 0.0304(9) -0.0049(7) 0.0026(7) 0.0002(7)
    C9 0.0213(8) 0.0194(7) 0.0201(7) 0.0027(6) -0.0006(6) -0.0008(5)
    C10 0.0198(8) 0.0319(9) 0.0263(9) 0.0054(7) -0.0023(7) -0.0096(7)
    C11 0.0186(9) 0.0334(9) 0.0552(13) -0.0012(7) -0.0059(9) -0.0046(9)
    C12 0.0381(12) 0.0469(12) 0.0312(10) 0.0131(9) -0.0140(9) -0.0090(9)
    C41 0.0189(7) 0.0165(6) 0.0192(7) -0.0032(5) 0.0020(6) -0.0025(5)
    C42 0.0341(10) 0.0189(7) 0.0252(8) -0.0031(6) 0.0116(7) -0.0002(6)
    O1 0.0367(8) 0.0199(5) 0.0280(7) 0.0030(5) 0.0130(6) 0.0025(5)
    O2 0.0224(6) 0.0179(5) 0.0231(6) 0.0007(4) 0.0039(5) -0.0040(4)
    N1 0.0207(7) 0.0137(5) 0.0179(6) 0.0020(5) 0.0031(5) 0.0003(4)
    N3 0.0182(6) 0.0126(5) 0.0200(6) -0.0002(5) 0.0020(5) -0.0003(4)
    N4 0.0202(6) 0.0126(5) 0.0175(6) -0.0004(5) 0.0037(5) -0.0007(4)
    S1 0.0229(2) 0.01389(16) 0.01860(18) 0.00144(13) 0.00611(14) 0.00131(12)
    C1" 0.057(3) 0.029(2) 0.027(2) -0.001(2) 0.001(2) 0.0012(17)
    C2" 0.0284(19) 0.0352(18) 0.0210(17) 0.0066(15) -0.0007(14) 0.0079(14)
    C3" 0.033(2) 0.0322(18) 0.032(2) 0.0021(16) -0.0019(16) 0.0023(15)
    C4" 0.031(2) 0.039(3) 0.048(3) 0.002(2) -0.006(2) 0.000(2)
    O1' 0.063(2) 0.0384(16) 0.0367(18) 0.0035(15) 0.0194(16) 0.0102(13)
    O2' 0.0443(17) 0.0310(13) 0.0225(13) -0.0037(12) -0.0010(12) 0.0033(10)
_geom_special_details
;
All e.s.d.'s (except the e.s.d. in the dihedral angle between two l.s. planes)
are estimated using the full covariance matrix. The cell e.s.d.'s are taken
into account individually in the estimation of e.s.d.'s in distances, angles
and torsion angles; correlations between e.s.d.'s in cell parameters are only
used when they are defined by crystal symmetry. An approximate (isotropic)
treatment of cell e.s.d.'s is used for estimating e.s.d.'s involving l.s.
planes.
;
loop_
    _geom_bond_atom_site_label_1
    _geom_bond_atom_site_label_2
    _geom_bond_site_symmetry_2
    _geom_bond_distance
    _geom_bond_publ_flag
    C1' C6' . 1.389(3) ?
    C1' C2' . 1.395(3) ?
    C1' H1' . 0.9300 ?
    C2 N3 . 1.306(2) ?
    C2 N1 . 1.3904(19) ?
    C2 S1 . 1.7537(15) ?
    C2' C3' . 1.413(2) ?
    C2' H2' . 0.9300 ?
    C3 O1 . 1.227(2) ?
    C3 N1 . 1.398(2) ?
    C3 C4 . 1.509(2) ?
    C3' C4' . 1.393(2) ?
    C3' C7 . 1.524(2) ?
    C4' C5' . 1.398(3) ?
    C4' H4' . 0.9300 ?
    C4 H41 . 0.9600 ?
    C4 H42 . 0.9600 ?
    C4 H43 . 0.9600 ?
    C5 N4 . 1.4998(19) ?
    C5 C9 . 1.524(2) ?
    C5 C6 . 1.533(2) ?
    C5 S1 . 1.8732(15) ?
    C5' C6' . 1.404(3) ?
    C5' H5' . 0.9300 ?
    C6' C7' . 1.521(3) ?
    C6 C7 . 1.516(2) ?
    C6 H61 . 0.9700 ?
    C6 H62 . 0.9700 ?
    C7' H71' . 0.9600 ?
    C7' H72' . 0.9600 ?
    C7' H73' . 0.9600 ?
    C7 C8 . 1.539(2) ?
    C7 H7 . 0.9800 ?
    C8 H81 . 0.9600 ?
    C8 H82 . 0.9600 ?
    C8 H83 . 0.9600 ?
    C9 C10 . 1.519(2) ?
    C9 H91 . 0.9700 ?
    C9 H92 . 0.9700 ?
    C10 C12 . 1.517(3) ?
    C10 C11 . 1.540(3) ?
    C10 H10 . 0.9800 ?
    C11 H111 . 0.9600 ?
    C11 H112 . 0.9600 ?
    C11 H113 . 0.9600 ?
    C12 H123 . 0.9600 ?
    C12 H121 . 0.9600 ?
    C12 H122 . 0.9600 ?
    C41 O2 . 1.2394(18) ?
    C41 N4 . 1.378(2) ?
    C41 C42 . 1.508(2) ?
    C42 H423 . 0.9600 ?
    C42 H421 . 0.9600 ?
    C42 H422 . 0.9600 ?
    N1 H1 . 0.8600 ?
    N3 N4 . 1.4058(17) ?
    C1" C2" . 1.490(6) ?
    C1" H13" . 0.9600 ?
    C1" H12" . 0.9600 ?
    C1" H11" . 0.9600 ?
    C2" O1' . 1.227(5) ?
    C2" O2' . 1.358(5) ?
    C3" O2' . 1.461(5) ?
    C3" C4" . 1.470(7) ?
    C3" H32" . 0.9700 ?
    C3" H31" . 0.9700 ?
    C4" H42" . 0.9600 ?
    C4" H43" . 0.9600 ?
    C4" H41" . 0.9600 ?
loop_
    _geom_angle_atom_site_label_1
    _geom_angle_atom_site_label_2
    _geom_angle_atom_site_label_3
    _geom_angle_site_symmetry_1
    _geom_angle_site_symmetry_3
    _geom_angle
    _geom_angle_publ_flag
    C6' C1' C2' . . 120.88(18) ?
    C6' C1' H1' . . 119.6 ?
    C2' C1' H1' . . 119.6 ?
    N3 C2 N1 . . 119.84(13) ?
    N3 C2 S1 . . 119.38(11) ?
    N1 C2 S1 . . 120.77(12) ?
    C1' C2' C3' . . 121.70(16) ?
    C1' C2' H2' . . 119.2 ?
    C3' C2' H2' . . 119.2 ?
    O1 C3 N1 . . 122.80(14) ?
    O1 C3 C4 . . 122.25(15) ?
    N1 C3 C4 . . 114.95(14) ?
    C4' C3' C2' . . 117.43(16) ?
    C4' C3' C7 . . 120.79(16) ?
    C2' C3' C7 . . 121.74(14) ?
    C3' C4' C5' . . 120.40(18) ?
    C3' C4' H4' . . 119.8 ?
    C5' C4' H4' . . 119.8 ?
    C3 C4 H41 . . 109.5 ?
    C3 C4 H42 . . 109.5 ?
    H41 C4 H42 . . 109.5 ?
    C3 C4 H43 . . 109.5 ?
    H41 C4 H43 . . 109.5 ?
    H42 C4 H43 . . 109.5 ?
    N4 C5 C9 . . 112.80(13) ?
    N4 C5 C6 . . 112.75(12) ?
    C9 C5 C6 . . 108.21(12) ?
    N4 C5 S1 . . 103.67(9) ?
    C9 C5 S1 . . 110.51(11) ?
    C6 C5 S1 . . 108.79(11) ?
    C4' C5' C6' . . 122.16(17) ?
    C4' C5' H5' . . 118.9 ?
    C6' C5' H5' . . 118.9 ?
    C1' C6' C5' . . 117.43(18) ?
    C1' C6' C7' . . 120.3(2) ?
    C5' C6' C7' . . 122.3(2) ?
    C7 C6 C5 . . 116.99(12) ?
    C7 C6 H61 . . 108.1 ?
    C5 C6 H61 . . 108.1 ?
    C7 C6 H62 . . 108.1 ?
    C5 C6 H62 . . 108.1 ?
    H61 C6 H62 . . 107.3 ?
    C6' C7' H71' . . 109.5 ?
    C6' C7' H72' . . 109.5 ?
    H71' C7' H72' . . 109.5 ?
    C6' C7' H73' . . 109.5 ?
    H71' C7' H73' . . 109.5 ?
    H72' C7' H73' . . 109.5 ?
    C6 C7 C3' . . 113.72(14) ?
    C6 C7 C8 . . 108.77(13) ?
    C3' C7 C8 . . 110.65(14) ?
    C6 C7 H7 . . 107.8 ?
    C3' C7 H7 . . 107.8 ?
    C8 C7 H7 . . 107.8 ?
    C7 C8 H81 . . 109.5 ?
    C7 C8 H82 . . 109.5 ?
    H81 C8 H82 . . 109.5 ?
    C7 C8 H83 . . 109.5 ?
    H81 C8 H83 . . 109.5 ?
    H82 C8 H83 . . 109.5 ?
    C10 C9 C5 . . 118.40(13) ?
    C10 C9 H91 . . 107.7 ?
    C5 C9 H91 . . 107.7 ?
    C10 C9 H92 . . 107.7 ?
    C5 C9 H92 . . 107.7 ?
    H91 C9 H92 . . 107.1 ?
    C12 C10 C9 . . 107.44(15) ?
    C12 C10 C11 . . 109.96(17) ?
    C9 C10 C11 . . 114.31(16) ?
    C12 C10 H10 . . 108.3 ?
    C9 C10 H10 . . 108.3 ?
    C11 C10 H10 . . 108.3 ?
    C10 C11 H111 . . 109.5 ?
    C10 C11 H112 . . 109.5 ?
    H111 C11 H112 . . 109.5 ?
    C10 C11 H113 . . 109.5 ?
    H111 C11 H113 . . 109.5 ?
    H112 C11 H113 . . 109.5 ?
    C10 C12 H123 . . 109.5 ?
    C10 C12 H121 . . 109.5 ?
    H123 C12 H121 . . 109.5 ?
    C10 C12 H122 . . 109.5 ?
    H123 C12 H122 . . 109.5 ?
    H121 C12 H122 . . 109.5 ?
    O2 C41 N4 . . 120.49(14) ?
    O2 C41 C42 . . 121.15(15) ?
    N4 C41 C42 . . 118.36(13) ?
    C41 C42 H423 . . 109.5 ?
    C41 C42 H421 . . 109.5 ?
    H423 C42 H421 . . 109.5 ?
    C41 C42 H422 . . 109.5 ?
    H423 C42 H422 . . 109.5 ?
    H421 C42 H422 . . 109.5 ?
    C2 N1 C3 . . 124.63(13) ?
    C2 N1 H1 . . 117.7 ?
    C3 N1 H1 . . 117.7 ?
    C2 N3 N4 . . 110.27(12) ?
    C41 N4 N3 . . 119.50(12) ?
    C41 N4 C5 . . 123.13(12) ?
    N3 N4 C5 . . 117.36(12) ?
    C2 S1 C5 . . 89.27(7) ?
    O1' C2" O2' . . 121.9(4) ?
    O1' C2" C1" . . 124.8(4) ?
    O2' C2" C1" . . 113.3(4) ?
    O2' C3" C4" . . 112.2(4) ?
    O2' C3" H32" . . 109.2 ?
    C4" C3" H32" . . 109.2 ?
    O2' C3" H31" . . 109.2 ?
    C4" C3" H31" . . 109.2 ?
    H32" C3" H31" . . 107.9 ?
    C2" O2' C3" . . 117.3(3) ?
loop_
    _geom_hbond_atom_site_label_D
    _geom_hbond_atom_site_label_H
    _geom_hbond_atom_site_label_A
    _geom_hbond_site_symmetry_A
    _geom_hbond_distance_DH
    _geom_hbond_distance_HA
    _geom_hbond_distance_DA
    _geom_hbond_angle_DHA
    _geom_hbond_publ_flag
    N1 H1 O2 2_655 0.86 1.95 2.812(2) 179 yes
data_global
_journal_date_recd_electronic     2008-10-28
_journal_date_accepted     2008-11-27
_journal_name_full     'Acta Crystallographica, Section E'
_journal_year     2009
_journal_volume     65
_journal_issue      1
_journal_page_first     o4
_journal_page_last     o4
_journal_paper_category     QO
_journal_coeditor_code     FJ2168
_publ_contact_author_name     'Pr Bouhmaida Nouzha'
_publ_contact_author_address
;
Laboratoire Sciences des Mat\'eriaux (LSM)
Facult\'e des Sciences Semlalia,
BP 2390 Bd My Abdallah,
40000 Marrakech
Morocco
;
_publ_contact_author_email     nouzha@ucam.ac.ma
_publ_contact_author_fax     '0021244437410'
_publ_contact_author_phone     '0021244434649'
_publ_section_title
;\
<i>N</i>-[4-Acetyl-5-isobutyl-5-(2-p-tolylpropyl)-4,5-dihydro-1,3,4-thiadiazol-\
2-yl]acetamide ethyl acetate hemisolvate
;
loop_
    _publ_author_name
    _publ_author_address
    'Loughzail, Mohamed'
;
Laboratoire de Chimie des Substances Naturelles
Facult\'e des Sciences Semlalia
BP 2390 Bd My Abdellah
40000 Marrakech
Morocco
;
    'Mazoir, Noureddine'
;
Laboratoire de Chimie des Substances Naturelles
Facult\'e des Sciences Semlalia
BP 2390 Bd My Abdellah
40000 Marrakech
Morocco
;
    'Maya, Celia M.'
;
Instituto de Qu\'imica F\'isica Rocasolano
Consejo Superior de Investigaciones Cient\'ificas
Serrano 119
28002 Madrid
Spain
;
    'Berraho, Moha'
;
Laboratoire de Chimie de Coordination
Unit\'e Mat\'eriaux
Facult\'e des Sciences Semlalia
BP 2390 Bd My Abdellah
40000 Marrakech
Morocco
;
    'Benharref, Ahmed'
;
Laboratoire de Chimie des Substances Naturelles
Facult\'e des Sciences Semlalia
BP 2390 Bd My Abdellah
40000 Marrakech
Morocco
;
    'Bouhmaida, Nouzha'
;
Laboratoire des Sciences des Mat\'eriaux
D\'epartement de Physique
Facult\'e des Sciences Semlalia
BP 2390 Bd My Abdellah
40000 Marrakech
Morocco
;
