# Supplementary material for: N-[4-Acetyl-5-isobutyl-5-(2-p-tolyl­prop­yl)-4,5-dihydro-1,3,4-thia­diazol-2-yl]acetamide ethyl acetate hemisolvate
Source: Acta Crystallogr Sect E Struct Rep Online. 2008 Dec 3;65(Pt 1):o4. doi: 10.1107/S1600536808039998 (PMC2967856; doi:10.1107/S1600536808039998)
Supplement: Supplementary file 2 [file e-65-000o4-Isup2.hkl]

#
# h,k,l, Fc-squared, Fo-squared, sigma(Fo-squared) and status flag
#
data_I
_shelx_title ' test in P 21/n'
_shelx_refln_list_code          4
_shelx_F_calc_maximum      280.41
_exptl_crystal_F_000       904.00
_reflns_d_resolution_high  0.6715
 
loop_
 _symmetry_equiv_pos_as_xyz
 'x, y, z'
 '-x+1/2, y+1/2, -z+1/2'
 '-x, -y, -z'
 'x-1/2, -y-1/2, z-1/2'
 
_cell_length_a     7.8713
_cell_length_b    12.7587
_cell_length_c    22.9688
_cell_angle_alpha  90.000
_cell_angle_beta   90.937
_cell_angle_gamma  90.000
 
_shelx_F_squared_multiplier     1.000
 
loop_
 _refln_index_h
 _refln_index_k
 _refln_index_l
 _refln_F_squared_calc
 _refln_F_squared_meas
 _refln_F_squared_sigma
 _refln_observed_status
   2   0   0    49570.16    56215.16    751.53 o
   4   0   0      981.13      935.19     24.30 o
   6   0   0     4478.23     4387.33     92.64 o
   8   0   0     3002.80     2733.53     81.66 o
  10   0   0      221.09      150.68     18.51 o
   1   1   0     2001.69     2137.33     21.85 o
   2   1   0      331.10      367.56      5.35 o
   3   1   0     1295.23     1509.40     18.81 o
   4   1   0      191.91      179.36      6.74 o
   5   1   0      106.96      122.82      5.37 o
   6   1   0     1314.86     1257.58     26.39 o
   7   1   0      560.78      499.35     17.17 o
   8   1   0       81.33      117.90      8.03 o
   9   1   0        3.41       17.93      3.85 o
  10   1   0       32.33       51.94      7.46 o
  11   1   0        0.55       29.67      7.44 o
   0   2   0       54.07       61.56      6.23 o
   1   2   0     5787.06     5940.29     61.17 o
   2   2   0      164.69      179.09      3.13 o
   3   2   0      632.98      772.43     26.21 o
   4   2   0       11.03       13.14      3.08 o
   5   2   0      277.02      266.99      9.09 o
   6   2   0       32.83       41.78      4.56 o
   7   2   0      210.22      194.01      9.92 o
   8   2   0        4.42       20.77     11.26 o
   9   2   0       33.42       40.19      6.09 o
  10   2   0       21.40       39.81      9.30 o
  11   2   0       22.85       50.97     11.07 o
   1   3   0       75.82       69.78      1.89 o
   2   3   0      154.66      225.41      4.08 o
   3   3   0      429.09      446.05      7.56 o
   4   3   0      203.44      200.06      6.21 o
   5   3   0       50.66       72.80      4.38 o
   6   3   0       10.75       10.07      2.52 o
   7   3   0       39.30       65.86      9.67 o
   8   3   0       44.69       49.21      9.74 o
   9   3   0       10.18       31.42      5.38 o
  10   3   0        9.55       23.23     10.42 o
  11   3   0        0.41       35.06      6.98 o
   0   4   0     1211.57     1110.49     37.25 o
   1   4   0        6.76       24.15      2.97 o
   2   4   0       24.13       36.96      1.51 o
   3   4   0      778.85      706.53     11.16 o
   4   4   0       11.22       17.98      2.57 o
   5   4   0     1692.14     1597.16     26.92 o
   6   4   0      176.38      178.91      6.79 o
   7   4   0        1.05        6.12      2.71 o
   8   4   0        1.66       14.11      4.03 o
   9   4   0       19.10       24.41      6.53 o
  10   4   0        4.74       20.42     17.30 o
  11   4   0      361.26      304.70     27.53 o
   1   5   0     8186.42     8382.56     92.16 o
   2   5   0       61.38       81.67      2.76 o
   3   5   0     2132.08     2517.41     33.71 o
   4   5   0      485.81      591.97     22.69 o
   5   5   0      468.49      478.48     11.40 o
   6   5   0      446.17      450.66     12.97 o
   7   5   0      281.49      275.90     12.03 o
   8   5   0        1.94        9.00      5.27 o
   9   5   0       26.31       48.11      9.13 o
  10   5   0       35.05       52.80     17.86 o
  11   5   0      143.70      153.93     18.23 o
   0   6   0      123.45       77.11      8.84 o
   1   6   0        5.08       12.05      2.45 o
   2   6   0      204.65      281.25      5.99 o
   3   6   0       54.03       95.28      3.16 o
   4   6   0      145.30      151.41      5.49 o
   5   6   0      621.82      638.67     15.36 o
   6   6   0       24.14       39.91      4.82 o
   7   6   0      107.78      118.47     10.04 o
   8   6   0        0.84        5.52      7.25 o
   9   6   0      220.40      224.59     17.39 o
  10   6   0       92.24      116.87     12.07 o
   1   7   0       17.52       36.84      2.79 o
   2   7   0     3725.21     3731.79     41.39 o
   3   7   0      827.82      888.99     13.25 o
   4   7   0     3013.19     2981.22     43.69 o
   5   7   0      157.96      180.60      7.61 o
   6   7   0      517.22      500.81     15.76 o
   7   7   0      416.32      420.65     18.35 o
   8   7   0       58.10       80.67     23.39 o
   9   7   0      179.65      185.51     15.08 o
  10   7   0       11.76       27.18      5.89 o
   0   8   0     5657.62     5839.69    166.17 o
   1   8   0      478.44      434.33      9.46 o
   2   8   0      352.43      360.77      6.01 o
   3   8   0      592.07      601.24     10.58 o
   4   8   0       29.77       29.17      3.02 o
   5   8   0      351.42      348.96     10.84 o
   6   8   0      511.60      477.10     16.51 o
   7   8   0      296.55      285.42     12.75 o
   8   8   0      160.63      199.06     15.40 o
   9   8   0        0.23       21.12      7.72 o
  10   8   0       16.93       32.09      9.39 o
   1   9   0      250.20      207.97      5.09 o
   2   9   0      321.42      319.25      7.48 o
   3   9   0      682.29      695.96     12.09 o
   4   9   0      494.75      457.78     10.51 o
   5   9   0       31.77       34.55      4.08 o
   6   9   0      251.37      253.99      9.74 o
   7   9   0        3.53       16.31      4.86 o
   8   9   0        3.36        9.57      3.55 o
   9   9   0        1.17       13.99      5.39 o
   0  10   0     1666.82     1589.02     43.18 o
   1  10   0      158.16      163.82      4.23 o
   2  10   0        6.38        8.65      2.12 o
   3  10   0      508.74      478.11      9.44 o
   4  10   0       91.14       97.34      4.68 o
   5  10   0        9.32       15.13      2.81 o
   6  10   0      223.31      221.09      9.03 o
   7  10   0       45.77       46.71      5.52 o
   8  10   0      127.47      123.66     10.07 o
   9  10   0      109.62      112.54     11.06 o
   1  11   0       91.93      129.26      9.55 o
   2  11   0     2697.23     2476.76     33.08 o
   3  11   0      293.01      263.10      6.55 o
   4  11   0       29.35       42.87      3.17 o
   5  11   0       26.01       34.89      3.66 o
   6  11   0      162.34      180.53      8.01 o
   7  11   0      155.62      136.02      8.50 o
   8  11   0       32.44       43.40      8.06 o
   0  12   0      221.12      196.73      6.50 o
   1  12   0       62.77       84.86      3.36 o
   2  12   0        0.01        6.42      2.27 o
   3  12   0        1.78       10.64      2.56 o
   4  12   0      101.63       96.98      4.42 o
   5  12   0      158.83      184.58      7.81 o
   6  12   0      214.91      174.79      7.88 o
   7  12   0        9.19       22.49      3.40 o
   8  12   0      264.90      250.59     16.74 o
   1  13   0      870.78      820.37     13.37 o
   2  13   0        9.22       18.50      1.73 o
   3  13   0       75.39       94.00      3.79 o
   4  13   0       22.35       25.15      2.55 o
   5  13   0        1.51        4.25      1.64 o
   6  13   0        1.11        5.29      2.81 o
   7  13   0      167.36      149.74      9.75 o
   0  14   0       37.53       53.16      3.82 o
   1  14   0       10.54       13.24      1.45 o
   2  14   0        0.87        7.55      1.88 o
   3  14   0       56.65       71.44      3.41 o
   4  14   0       15.16       22.89      2.40 o
   5  14   0      485.41      492.91     14.25 o
   6  14   0       12.51       21.54      3.56 o
   7  14   0      158.29      157.64     11.57 o
   1  15   0       15.14       18.25      1.63 o
   2  15   0      176.49      182.66      5.27 o
   3  15   0       23.12       31.60      2.23 o
   4  15   0      134.29      139.68      5.32 o
   5  15   0      185.18      151.61      7.40 o
   6  15   0       20.20       33.38      4.31 o
   0  16   0      215.59      217.72     11.71 o
   1  16   0       35.08       41.31      2.63 o
   2  16   0       35.80       40.57      2.85 o
   3  16   0      342.15      345.49     10.12 o
   4  16   0       47.80       51.81      5.07 o
   5  16   0      373.69      352.13     12.37 o
   6  16   0       10.17       14.70      4.37 o
   1  17   0       53.86       65.43      6.52 o
   2  17   0       23.38       24.72      2.48 o
   3  17   0        0.15        5.16      2.46 o
   4  17   0        1.45        4.58      1.40 o
   0  18   0      766.47      730.84     31.53 o
   1  18   0       41.40       48.49      4.40 o
   2  18   0       81.36       94.05      5.62 o
   3  18   0        2.02        9.27      2.49 o
 -11   0   1       81.64       94.22     11.53 o
  -9   0   1       26.98       26.38      8.14 o
  -7   0   1     1181.58     1137.49     40.91 o
  -5   0   1      954.37      882.68     24.86 o
  -3   0   1     2194.07     2400.57     54.36 o
  -1   0   1     3645.87     3882.15     97.21 o
   1   0   1    25338.35    27939.41    849.98 o
   3   0   1       15.72       22.62      2.43 o
   5   0   1     1274.51     1349.03     33.87 o
   7   0   1      202.18      249.59     23.35 o
   9   0   1       21.41       27.13      5.96 o
  11   0   1        2.09       24.83      6.79 o
 -11   1   1        3.85       19.25      6.23 o
 -10   1   1       59.81       78.82     18.83 o
  -9   1   1      277.11      265.84     14.58 o
  -8   1   1        6.87       33.05      4.82 o
  -7   1   1     1387.95     1445.74     34.41 o
  -6   1   1      236.67      226.77      9.26 o
  -5   1   1       96.21       92.73      4.95 o
  -4   1   1     1972.20     2010.89     28.58 o
  -3   1   1     1831.42     2020.00     24.21 o
  -2   1   1       83.26      108.15      2.36 o
  -1   1   1     9761.45    10216.09    110.16 o
   0   1   1      154.44      151.70      3.45 o
   1   1   1     2531.46     2946.86     28.23 o
   2   1   1     2265.77     2875.88     33.31 o
   3   1   1      267.84      318.33      7.74 o
   4   1   1      150.95      156.51      6.27 o
   5   1   1      160.13      201.56      9.60 o
   6   1   1       97.55      120.67      6.91 o
   7   1   1     1197.71     1148.38     29.21 o
   8   1   1        1.18       14.79      3.44 o
   9   1   1       15.31       23.59      4.11 o
  10   1   1       19.23       33.07     11.63 o
  11   1   1       81.79       81.38     10.32 o
 -11   2   1        0.69       23.81      6.98 o
 -10   2   1      257.95      228.87     15.89 o
  -9   2   1        6.64       19.34      5.72 o
  -8   2   1      450.05      428.92     19.15 o
  -7   2   1        0.12        8.31      3.26 o
  -6   2   1      110.13      123.44      6.77 o
  -5   2   1       67.18       78.94      4.45 o
  -4   2   1       20.23       27.96      2.54 o
  -3   2   1       84.30      110.10      3.60 o
  -2   2   1     3515.56     3921.73     48.23 o
  -1   2   1     8539.15     8480.08     96.50 o
   0   2   1    21689.48    20300.00    215.41 o
   1   2   1      471.10      499.35      8.81 o
   2   2   1       27.90       68.59      3.03 o
   3   2   1     5316.50     6255.04     73.62 o
   4   2   1      907.43      928.50     16.79 o
   5   2   1       26.74       29.68      3.62 o
   6   2   1      219.63      203.32      8.57 o
   7   2   1       46.18       50.57      5.79 o
   8   2   1        1.04        8.90      3.69 o
   9   2   1       57.63       81.48      8.68 o
  10   2   1        3.45       23.10      5.39 o
  11   2   1        9.50       32.74      7.91 o
 -10   3   1       73.34       95.48     21.49 o
  -9   3   1       16.95       29.76      4.63 o
  -8   3   1       27.13       40.12      6.48 o
  -7   3   1       44.89       66.51      8.02 o
  -6   3   1      474.05      466.76     11.94 o
  -5   3   1       24.45       24.28      2.89 o
  -4   3   1        6.98        5.94      1.79 o
  -3   3   1      306.08      370.45      7.28 o
  -2   3   1      424.59      427.58      6.93 o
  -1   3   1       72.12       67.21      1.81 o
   0   3   1      209.70      205.36      4.24 o
   1   3   1      240.06      233.03      3.05 o
   2   3   1     1580.99     1728.95     20.26 o
   3   3   1     4446.90     5057.84     57.65 o
   4   3   1       34.50       49.39      3.38 o
   5   3   1      751.78      805.44     16.13 o
   6   3   1        1.80        4.17      1.81 o
   7   3   1       41.49       43.21      6.24 o
   8   3   1      302.11      292.58     15.05 o
   9   3   1      362.37      338.10     16.96 o
  10   3   1       42.35       57.40      9.49 o
  11   3   1       75.41       88.45     11.25 o
 -10   4   1     1032.14      965.08     42.22 o
  -9   4   1        0.00        1.26      4.14 o
  -8   4   1      155.84      163.59     10.89 o
  -7   4   1      230.43      234.62     11.08 o
  -6   4   1       39.01       45.83      4.43 o
  -5   4   1        0.01        4.21      2.07 o
  -4   4   1     5664.06     5684.32     83.00 o
  -3   4   1      220.09      205.71      5.03 o
  -2   4   1     1507.30     1399.23     15.80 o
  -1   4   1       60.92       59.24      2.05 o
   0   4   1      179.59      222.85      4.84 o
   1   4   1      894.28      954.18     11.60 o
   2   4   1     1542.54     1700.73     19.92 o
   3   4   1      146.08      183.98      4.69 o
   4   4   1       71.08      107.57      4.64 o
   5   4   1       23.04       23.38      2.94 o
   6   4   1      242.99      232.73      9.06 o
   7   4   1        1.61        6.78      3.21 o
   8   4   1        1.51       11.18      4.60 o
   9   4   1       88.40      110.17     13.37 o
  10   4   1        1.66       22.48      5.35 o
  11   4   1        4.67       51.81      9.77 o
 -11   5   1       13.00       17.39      9.39 o
 -10   5   1      180.65      168.32     14.27 o
  -9   5   1      211.07      196.25     15.91 o
  -8   5   1      459.67      446.08     24.55 o
  -7   5   1       65.77       67.89      6.63 o
  -6   5   1      869.26      878.18     20.12 o
  -5   5   1       26.41       25.40      5.22 o
  -4   5   1     3402.24     3498.82     55.31 o
  -3   5   1      543.49      674.41     10.06 o
  -2   5   1       13.30        7.98      1.11 o
  -1   5   1       73.20       69.56      2.57 o
   0   5   1      860.37      839.32     15.28 o
   1   5   1       41.31       44.79      2.09 o
   2   5   1     3754.82     4076.80     44.67 o
   3   5   1     1299.59     1380.45     17.64 o
   4   5   1     4757.01     5109.83     71.02 o
   5   5   1       38.75       34.30      3.59 o
   6   5   1       16.30       14.17      2.96 o
   7   5   1       19.47       23.88      7.22 o
   8   5   1        2.69        8.67      4.97 o
   9   5   1       64.62       87.37     11.74 o
  10   5   1      113.35      124.90     17.16 o
  11   5   1       10.70       16.28      5.67 o
 -10   6   1      335.67      364.70     22.75 o
  -9   6   1       33.18       37.77      8.13 o
  -8   6   1      113.95      121.81     14.00 o
  -7   6   1     1019.78      975.70     30.87 o
  -6   6   1      690.22      623.73     17.99 o
  -5   6   1     2381.44     2416.15     41.63 o
  -4   6   1      296.92      345.96      8.77 o
  -3   6   1      449.73      378.87      7.05 o
  -2   6   1     2567.07     2655.66     30.03 o
  -1   6   1      264.18      284.84      6.76 o
   0   6   1     2925.41     3022.43     51.75 o
   1   6   1     1090.30     1099.57     15.22 o
   2   6   1     2046.91     2140.84     23.49 o
   3   6   1        0.14        2.71      0.85 o
   4   6   1     1046.35      995.55     17.90 o
   5   6   1        7.60        9.39      2.70 o
   6   6   1     2395.19     2293.18     46.04 o
   7   6   1       16.59       10.44      3.75 o
   8   6   1      143.10      130.42     13.13 o
   9   6   1       58.09       39.50      8.62 o
  10   6   1      105.62      132.79     13.07 o
 -10   7   1       27.90       51.50     10.84 o
  -9   7   1       10.30       21.75      8.88 o
  -8   7   1       82.06       93.20     11.71 o
  -7   7   1      446.88      430.28     18.50 o
  -6   7   1      298.89      310.74     11.91 o
  -5   7   1      687.91      692.35     16.46 o
  -4   7   1      149.70      189.25      6.07 o
  -3   7   1      566.41      565.75      9.42 o
  -2   7   1      312.46      342.98      6.92 o
  -1   7   1     1473.79     1643.22     27.92 o
   0   7   1      152.96      162.75      7.65 o
   1   7   1       87.01      105.18      3.29 o
   2   7   1     1122.92     1274.70     19.50 o
   3   7   1       59.36       55.88      2.49 o
   4   7   1       21.82       30.45      3.08 o
   5   7   1      628.69      567.52     14.65 o
   6   7   1      135.49      133.95      7.59 o
   7   7   1       41.15       57.88      7.18 o
   8   7   1       28.31       42.25      8.24 o
   9   7   1      260.43      234.79     17.25 o
  10   7   1        2.36       16.77      4.89 o
 -10   8   1       15.79        6.14      6.14 o
  -9   8   1       67.59       85.54     11.55 o
  -8   8   1       33.27       43.16      8.13 o
  -7   8   1      139.71      142.48      8.82 o
  -6   8   1       27.34       38.64      4.20 o
  -5   8   1       71.09       78.49      5.55 o
  -4   8   1       34.78       46.05      5.29 o
  -3   8   1       77.67       80.64      3.12 o
  -2   8   1        0.02        2.34      1.21 o
  -1   8   1      685.42      760.74     15.44 o
   0   8   1      134.74      157.75      7.80 o
   1   8   1     1184.05     1238.70     17.14 o
   2   8   1       74.52       95.72      2.72 o
   3   8   1      279.28      256.88      6.04 o
   4   8   1       91.36      117.16      4.39 o
   5   8   1      104.22       98.40      5.82 o
   6   8   1      584.92      613.55     16.40 o
   7   8   1       43.69       59.09      6.21 o
   8   8   1       48.35       43.65      8.35 o
   9   8   1       29.24       48.50      8.84 o
  10   8   1        6.86        5.02      6.32 o
  -9   9   1       45.62       62.02     10.28 o
  -8   9   1        0.96        8.70      2.97 o
  -7   9   1      499.74      488.96     17.47 o
  -6   9   1      110.42      117.80      6.46 o
  -5   9   1       46.81       65.50      5.08 o
  -4   9   1      615.23      583.54     14.19 o
  -3   9   1      338.05      353.76      7.60 o
  -2   9   1        3.19       12.13      2.34 o
  -1   9   1     2039.38     1974.76     35.03 o
   0   9   1      395.33      353.94     11.61 o
   1   9   1      533.83      541.22      9.03 o
   2   9   1      250.98      216.07      5.95 o
   3   9   1       71.75       63.02      3.00 o
   4   9   1      461.09      428.59     10.13 o
   5   9   1       49.00       55.74      4.69 o
   6   9   1      169.66      166.70      7.76 o
   7   9   1      496.33      449.48     16.77 o
   8   9   1        1.64       11.80      2.91 o
   9   9   1        0.74        6.96      5.35 o
  -9  10   1       42.76       48.86      8.04 o
  -8  10   1       83.83       83.02      7.91 o
  -7  10   1       11.88       20.48      3.40 o
  -6  10   1       31.82       26.45      3.28 o
  -5  10   1      323.31      314.20     10.34 o
  -4  10   1        2.52       13.56      5.67 o
  -3  10   1       23.67       25.30      2.31 o
  -2  10   1       91.19       98.20      5.09 o
  -1  10   1       32.53       40.79      3.99 o
   0  10   1      103.94      125.28      5.39 o
   1  10   1     2079.33     2083.11     24.39 o
   2  10   1      350.57      335.63      6.95 o
   3  10   1      137.20      144.91      5.34 o
   4  10   1      473.03      448.70     10.55 o
   5  10   1      247.07      259.97      9.42 o
   6  10   1        0.44       13.99      2.79 o
   7  10   1      164.29      156.41      9.13 o
   8  10   1       30.05       51.29      6.58 o
   9  10   1      352.24      299.62     19.65 o
  -8  11   1       27.43       31.96      6.57 o
  -7  11   1       16.42       23.26      4.64 o
  -6  11   1      260.83      255.95      9.81 o
  -5  11   1      110.02      107.97      5.82 o
  -4  11   1       22.68       42.53      4.21 o
  -3  11   1       23.18       28.05      2.24 o
  -2  11   1      345.46      344.58      7.74 o
  -1  11   1     2039.06     1918.02     41.55 o
   0  11   1       21.52       41.26      2.55 o
   1  11   1       88.62       98.39      4.53 o
   2  11   1      154.82      156.44      4.52 o
   3  11   1     1786.67     1689.83     29.92 o
   4  11   1        9.45       16.91      2.16 o
   5  11   1      341.85      312.43     10.53 o
   6  11   1       40.30       45.46      4.41 o
   7  11   1        1.35        6.66      2.28 o
   8  11   1       35.86       43.83      7.38 o
  -8  12   1        0.23       12.00      4.48 o
  -7  12   1      127.73      135.61      8.97 o
  -6  12   1       33.59       40.93      4.03 o
  -5  12   1      239.83      241.06      9.01 o
  -4  12   1        0.03        8.33      1.56 o
  -3  12   1        4.01        8.15      1.45 o
  -2  12   1       34.11       41.22      2.96 o
  -1  12   1       43.29       56.36      4.06 o
   0  12   1       64.29       68.19      3.27 o
   1  12   1        0.73        9.86      2.39 o
   2  12   1       53.25       59.79      2.86 o
   3  12   1      102.25      109.48      4.08 o
   4  12   1      122.30      121.01      5.46 o
   5  12   1      265.77      255.39      9.49 o
   6  12   1       58.64       63.69      5.13 o
   7  12   1       17.56       27.67      5.36 o
   8  12   1       19.97       34.07      6.21 o
  -7  13   1        2.02       10.03      4.10 o
  -6  13   1      210.65      191.28      9.46 o
  -5  13   1       81.76       77.69      5.26 o
  -4  13   1       57.99       67.58      4.62 o
  -3  13   1      509.68      462.68     10.33 o
  -2  13   1        0.38        4.62      1.52 o
  -1  13   1        0.86        8.25      2.43 o
   0  13   1      283.59      273.71      6.06 o
   1  13   1        9.85       18.06      1.78 o
   2  13   1      635.29      615.28     11.31 o
   3  13   1      199.21      203.65      5.90 o
   4  13   1      343.35      373.47      9.74 o
   5  13   1        9.40       16.27      2.43 o
   6  13   1        6.34        7.16      2.32 o
   7  13   1       17.45       22.54      5.62 o
  -7  14   1       47.82       39.37     10.51 o
  -6  14   1       61.18       63.85      5.90 o
  -5  14   1      126.39      131.40      6.32 o
  -4  14   1      201.89      191.70      6.41 o
  -3  14   1      312.61      302.33      7.40 o
  -2  14   1       86.11       89.99      3.85 o
  -1  14   1        8.63       15.80      1.76 o
   0  14   1      390.11      407.68      8.54 o
   1  14   1      128.53      123.21      4.03 o
   2  14   1        3.52        9.37      1.32 o
   3  14   1       57.36       53.00      3.01 o
   4  14   1        0.16        2.62      1.30 o
   5  14   1       11.31       14.07      2.22 o
   6  14   1      288.05      241.76     12.38 o
   7  14   1        2.24        7.11      5.77 o
  -6  15   1      242.00      226.05     11.48 o
  -5  15   1       78.52       75.35      5.04 o
  -4  15   1       11.73       16.40      1.93 o
  -3  15   1       57.47       59.98      3.13 o
  -2  15   1      286.61      289.65      7.65 o
  -1  15   1      199.88      176.44      6.32 o
   0  15   1      392.35      380.67      8.40 o
   1  15   1        0.34        7.10      1.34 o
   2  15   1       59.13       56.46      2.76 o
   3  15   1      189.49      163.66      5.26 o
   4  15   1       61.25       57.22      3.51 o
   5  15   1       92.51       97.85      7.88 o
   6  15   1       42.11       47.46      9.83 o
  -6  16   1      146.70      162.21     17.02 o
  -5  16   1        0.57        2.37      2.35 o
  -4  16   1       27.30       30.63      3.22 o
  -3  16   1        2.92        7.61      2.70 o
  -2  16   1      136.37      150.41      5.30 o
  -1  16   1       94.76      107.01      4.47 o
   0  16   1        0.03        5.90      1.51 o
   1  16   1      335.47      314.31      7.36 o
   2  16   1        5.69       12.06      1.84 o
   3  16   1       11.50       22.47      3.88 o
   4  16   1      254.59      254.97      9.34 o
   5  16   1       14.07       18.45      2.73 o
   6  16   1      210.24      185.65     18.97 o
  -4  17   1       41.64       41.50      4.81 o
  -3  17   1       30.91       45.54      4.61 o
  -2  17   1       19.48       25.42      4.08 o
  -1  17   1      154.55      157.44      6.23 o
   0  17   1      152.50      163.29      7.72 o
   1  17   1        3.55       10.80      1.89 o
   2  17   1        1.14        8.69      1.59 o
   3  17   1       57.77       62.14      3.80 o
   4  17   1      183.27      147.68      8.47 o
  -3  18   1      138.81      126.65      6.41 o
  -2  18   1       11.77       20.99      5.12 o
  -1  18   1       21.87       30.17      3.36 o
   0  18   1       18.65       22.55      2.99 o
   1  18   1      609.11      582.78     14.86 o
   2  18   1        7.15       17.92      6.84 o
   3  18   1      320.06      315.59     10.30 o
 -10   0   2      114.62      122.03     16.37 o
  -8   0   2      363.08      353.59     20.51 o
  -6   0   2      116.67      125.66      8.69 o
  -4   0   2      315.79      241.64     10.25 o
  -2   0   2      411.20      424.44      7.90 o
   2   0   2    36547.22    42547.69    708.60 o
   4   0   2     1908.85     2022.97     44.97 o
   6   0   2       18.81        8.57      4.08 o
   8   0   2      227.14      187.55     14.33 o
  10   0   2      307.79      257.08     23.72 o
 -11   1   2       44.61       54.97     13.11 o
 -10   1   2       60.74       98.87     15.86 o
  -9   1   2       53.95       70.32      9.51 o
  -8   1   2      283.94      268.37     14.18 o
  -7   1   2      177.84      193.34     10.05 o
  -6   1   2     1304.98     1342.07     31.55 o
  -5   1   2      239.93      223.02      7.58 o
  -4   1   2      567.53      533.87     11.63 o
  -3   1   2      351.82      378.60      8.27 o
  -2   1   2     2794.85     2830.25     34.51 o
  -1   1   2     1006.42     1019.07     12.27 o
   0   1   2     5136.91     4673.70     81.61 o
   1   1   2      332.84      342.40      4.49 o
   2   1   2      474.47      642.49     10.33 o
   3   1   2       17.00       26.64      2.34 o
   4   1   2      280.99      374.22     11.17 o
   5   1   2       12.06       10.38      2.59 o
   6   1   2       24.31       20.39      3.77 o
   7   1   2      744.32      688.49     20.85 o
   8   1   2     1059.05      951.07     26.76 o
   9   1   2        3.19       25.47      4.50 o
  10   1   2       84.01       92.02      9.63 o
  11   1   2       48.31       64.92      8.18 o
 -11   2   2      118.86      116.73     19.44 o
 -10   2   2       95.55      119.02     10.98 o
  -9   2   2       17.78       28.94      4.76 o
  -8   2   2       30.58       38.95      6.65 o
  -7   2   2       69.15       89.04      7.17 o
  -6   2   2      360.83      383.81     12.28 o
  -5   2   2      687.78      792.60     15.97 o
  -4   2   2      820.84      927.75     15.25 o
  -3   2   2       89.75      101.83      3.08 o
  -2   2   2     4729.83     5101.20     56.02 o
  -1   2   2    17942.45    17863.19    199.83 o
   0   2   2      198.45      187.37      3.09 o
   1   2   2    11207.59    11246.76    195.83 o
   2   2   2    13481.14    14763.95    142.40 o
   3   2   2     8057.37     9463.67    144.20 o
   4   2   2     1519.40     1654.45     29.59 o
   5   2   2      934.65     1017.82     21.49 o
   6   2   2      348.04      378.87     12.16 o
   7   2   2      119.06      108.35      8.05 o
   8   2   2        6.20       21.32      3.64 o
   9   2   2       26.48       28.80      4.81 o
  10   2   2       35.78       60.17      9.21 o
  11   2   2       30.90       49.02      8.74 o
 -11   3   2      201.52      194.02     21.02 o
 -10   3   2        1.06       23.18      8.65 o
  -9   3   2        8.68       26.60      5.00 o
  -8   3   2       11.91       28.65      5.94 o
  -7   3   2      132.04      139.54     10.13 o
  -6   3   2       31.55       43.92      4.85 o
  -5   3   2      579.22      535.61     12.26 o
  -4   3   2        0.22        5.37      1.47 o
  -3   3   2     1535.66     1584.92     24.35 o
  -2   3   2      268.20      341.13      5.95 o
  -1   3   2     1016.76      911.83     15.31 o
   0   3   2      637.86      574.68      7.30 o
   1   3   2     2965.36     2845.49     38.09 o
   2   3   2      722.19      813.40     10.76 o
   3   3   2      169.66      218.60      4.97 o
   4   3   2      193.69      272.42      7.47 o
   5   3   2     2134.70     2089.74     37.40 o
   6   3   2      483.35      440.15     13.11 o
   7   3   2       10.67       17.60      4.71 o
   8   3   2       47.66       80.85      8.94 o
   9   3   2       37.48       63.18      9.78 o
  10   3   2        1.17       18.31      7.25 o
  11   3   2       11.73       31.16      6.70 o
 -10   4   2        0.01       18.94     12.93 o
  -9   4   2     1431.68     1354.40     51.42 o
  -8   4   2        2.74       12.97      5.75 o
  -7   4   2      360.18      366.02     14.29 o
  -6   4   2       63.72       66.32      5.01 o
  -5   4   2        2.98        2.47      2.17 o
  -4   4   2     1413.98     1417.75     28.14 o
  -3   4   2     3869.33     4318.87     51.84 o
  -2   4   2     1156.48     1109.73     13.74 o
  -1   4   2     5721.15     5974.58     70.63 o
   0   4   2      954.48      886.37     10.23 o
   1   4   2      122.25      158.11      2.40 o
   2   4   2     2009.11     2092.16     24.18 o
   3   4   2      236.53      309.07      5.56 o
   4   4   2     1165.66     1179.22     20.31 o
   5   4   2      162.79      200.00      6.83 o
   6   4   2      197.11      196.20      8.27 o
   7   4   2       70.69       74.51      9.69 o
   8   4   2        0.37       10.31      3.59 o
   9   4   2      174.67      173.43     23.62 o
  10   4   2       20.90       24.54     10.60 o
  11   4   2      505.58      408.78     34.04 o
 -10   5   2        1.52       32.22     15.49 o
  -9   5   2       11.64       18.32     10.46 o
  -8   5   2        0.19       12.26      5.53 o
  -7   5   2      266.84      281.28     12.38 o
  -6   5   2       23.45       35.11      3.93 o
  -5   5   2      144.56      156.59      6.82 o
  -4   5   2      514.38      527.65     12.57 o
  -3   5   2     1596.17     1698.29     22.29 o
  -2   5   2      135.32      170.43      3.79 o
  -1   5   2      130.03      177.80      4.08 o
   0   5   2     1884.77     2072.56     24.74 o
   1   5   2     1102.23     1124.73     13.68 o
   2   5   2     2762.27     3109.54     33.93 o
   3   5   2     1570.09     1610.50     20.13 o
   4   5   2      239.84      275.68      7.05 o
   5   5   2     1953.35     2020.06     32.63 o
   6   5   2      658.60      678.16     19.51 o
   7   5   2       98.00       97.35     11.24 o
   8   5   2      209.74      219.11     16.51 o
   9   5   2      477.35      425.62     24.70 o
  10   5   2       20.23       32.16      7.53 o
  11   5   2      142.73      116.73     14.70 o
 -10   6   2       99.34       91.23     12.46 o
  -9   6   2      228.01      211.98     16.64 o
  -8   6   2       26.63       50.12      9.27 o
  -7   6   2      125.26      109.46     10.04 o
  -6   6   2      122.35      138.58      9.62 o
  -5   6   2      955.98      969.05     20.51 o
  -4   6   2      256.85      230.42      7.72 o
  -3   6   2      748.68      812.32     13.47 o
  -2   6   2     1900.14     2170.37     29.01 o
  -1   6   2        0.61        2.12      0.88 o
   0   6   2     1399.91     1369.03     30.29 o
   1   6   2      154.16      160.30      3.76 o
   2   6   2      921.27     1062.16     13.61 o
   3   6   2      245.22      253.70      5.58 o
   4   6   2      597.13      593.55     12.44 o
   5   6   2       13.37       11.03      2.41 o
   6   6   2       39.43       54.60      5.64 o
   7   6   2      423.38      381.55     17.39 o
   8   6   2       15.98       21.92      7.02 o
   9   6   2        2.01       35.27      7.51 o
  10   6   2       33.84       47.14      8.74 o
 -10   7   2      117.40      121.80     16.56 o
  -9   7   2       18.81       24.13      6.14 o
  -8   7   2        5.92       17.79      5.59 o
  -7   7   2        7.72       20.96      4.79 o
  -6   7   2      483.77      472.11     15.28 o
  -5   7   2       86.69       97.51      5.69 o
  -4   7   2      366.69      383.15     10.84 o
  -3   7   2        0.18        4.07      1.36 o
  -2   7   2        9.42       16.34      1.92 o
  -1   7   2      122.29      167.30      8.06 o
   0   7   2      267.25      244.68      6.23 o
   1   7   2        0.03        1.96      1.02 o
   2   7   2       15.26       11.91      1.23 o
   3   7   2      296.12      371.57      7.23 o
   4   7   2      626.39      605.29     11.56 o
   5   7   2       17.41       14.21      2.97 o
   6   7   2      482.85      441.61     14.66 o
   7   7   2        1.87       13.36      5.45 o
   8   7   2      136.02      155.34     14.23 o
   9   7   2        7.19       17.03      5.36 o
  10   7   2       36.95       40.69      7.77 o
 -10   8   2       12.25       24.18      8.74 o
  -9   8   2       20.54       42.55      8.13 o
  -8   8   2      202.21      197.28     15.07 o
  -7   8   2      473.77      485.27     17.19 o
  -6   8   2      101.76      115.66      6.48 o
  -5   8   2      195.88      208.90      8.12 o
  -4   8   2      129.80      133.88      6.12 o
  -3   8   2        5.61        9.66      1.32 o
  -2   8   2        8.97       16.44      1.91 o
  -1   8   2        3.35        5.26      1.22 o
   0   8   2      976.70     1036.01     17.72 o
   1   8   2      318.52      346.36      6.47 o
   2   8   2      709.45      759.68     10.66 o
   3   8   2       26.01       31.91      2.06 o
   4   8   2     1294.87     1276.08     20.17 o
   5   8   2       26.97       30.15      4.19 o
   6   8   2      207.94      178.28      8.06 o
   7   8   2       82.45       87.07      7.32 o
   8   8   2      271.53      272.22     18.75 o
   9   8   2      130.86      139.13     13.49 o
  10   8   2      103.53      118.22     16.46 o
  -9   9   2       18.13       46.96      8.54 o
  -8   9   2      153.16      152.60     11.07 o
  -7   9   2      144.89      129.54      8.72 o
  -6   9   2       45.53       53.95      4.79 o
  -5   9   2      431.41      397.87     11.83 o
  -4   9   2      276.53      293.22      9.25 o
  -3   9   2        1.17        5.31      1.08 o
  -2   9   2     1119.68     1082.00     21.97 o
  -1   9   2       33.09       31.55      2.79 o
   0   9   2     2271.44     2214.84     33.21 o
   1   9   2       91.37      110.88      4.99 o
   2   9   2       29.57       49.37      2.07 o
   3   9   2      240.50      236.77      6.08 o
   4   9   2      254.99      248.12      7.33 o
   5   9   2       55.01       52.67      4.76 o
   6   9   2      251.87      257.86      9.85 o
   7   9   2       72.09       73.87      7.03 o
   8   9   2       75.19       69.99      8.36 o
   9   9   2        0.16       14.19      4.93 o
  -9  10   2      193.68      218.45     17.11 o
  -8  10   2       14.87       26.28      9.15 o
  -7  10   2        1.65        7.99      2.30 o
  -6  10   2      300.60      266.13     11.44 o
  -5  10   2      246.64      246.08      8.90 o
  -4  10   2     2170.74     1960.61     34.52 o
  -3  10   2      191.74      171.06      5.35 o
  -2  10   2     1864.67     1727.37     37.82 o
  -1  10   2       59.01       59.07      3.98 o
   0  10   2      819.93      800.41     15.50 o
   1  10   2       24.72       32.01      2.26 o
   2  10   2     2691.59     2615.92     34.65 o
   3  10   2       19.70       27.22      2.22 o
   4  10   2      916.29      903.33     17.14 o
   5  10   2      396.75      403.07     12.20 o
   6  10   2      974.18      942.73     22.20 o
   7  10   2       72.58       79.04      7.26 o
   8  10   2        9.52        6.76      8.01 o
   9  10   2       12.92       26.55      6.14 o
  -8  11   2       20.82       45.35     10.47 o
  -7  11   2       60.04       55.76      6.11 o
  -6  11   2      211.19      202.96      9.78 o
  -5  11   2      472.67      464.14     13.23 o
  -4  11   2       66.08       62.09      4.21 o
  -3  11   2      131.22      135.68      4.70 o
  -2  11   2      464.53      438.63     13.20 o
  -1  11   2      716.74      701.71     16.48 o
   0  11   2      574.21      580.54     12.63 o
   1  11   2      332.67      339.17      6.76 o
   2  11   2      904.86      901.02     14.54 o
   3  11   2       70.63       81.10      4.51 o
   4  11   2       89.49       80.80      4.05 o
   5  11   2       16.16       24.81      3.10 o
   6  11   2       12.80       21.80      2.96 o
   7  11   2        1.79        9.37      4.22 o
   8  11   2      249.35      269.78     18.08 o
  -8  12   2       95.60      100.53     11.72 o
  -7  12   2      158.30      141.45      8.85 o
  -6  12   2       17.49       22.00      3.21 o
  -5  12   2      408.11      428.64     12.69 o
  -4  12   2      246.26      205.06      6.47 o
  -3  12   2        0.89        4.02      1.26 o
  -2  12   2        7.90        9.52      1.98 o
  -1  12   2      277.82      289.08      9.40 o
   0  12   2       57.38       54.53      3.50 o
   1  12   2     1532.33     1458.31     20.97 o
   2  12   2       97.78       96.52      3.98 o
   3  12   2       19.65       23.99      2.42 o
   4  12   2       45.39       50.67      3.45 o
   5  12   2        1.73        4.58      1.60 o
   6  12   2      130.85      114.08      6.31 o
   7  12   2      306.29      283.23     13.61 o
   8  12   2        0.25        9.66      6.14 o
  -7  13   2        4.64       15.97      5.58 o
  -6  13   2       42.77       50.10      5.04 o
  -5  13   2      233.65      223.15     10.84 o
  -4  13   2       61.72       66.98      3.67 o
  -3  13   2      153.53      156.72      5.15 o
  -2  13   2        2.48        5.72      2.42 o
  -1  13   2      225.09      222.61      8.31 o
   0  13   2      408.91      382.49     11.05 o
   1  13   2        0.93        5.41      1.10 o
   2  13   2       29.43       29.58      2.28 o
   3  13   2      236.52      244.43      6.62 o
   4  13   2      116.33      114.62      4.92 o
   5  13   2      283.92      281.71     10.09 o
   6  13   2        1.45        6.56      2.40 o
   7  13   2        4.57       12.47      2.82 o
  -7  14   2      151.30      143.49     10.35 o
  -6  14   2       74.18       91.99      6.38 o
  -5  14   2       19.63       26.55      6.24 o
  -4  14   2       42.72       50.39      3.24 o
  -3  14   2      491.16      482.12      9.93 o
  -2  14   2      227.81      183.80      6.34 o
  -1  14   2      613.53      587.60     15.68 o
   0  14   2      160.80      155.02      5.85 o
   1  14   2      249.70      247.04      6.11 o
   2  14   2       91.93      103.91      3.90 o
   3  14   2       57.90       69.31      3.37 o
   4  14   2        2.25        7.57      1.93 o
   5  14   2       38.21       40.30      4.41 o
   6  14   2        8.48        8.19      4.40 o
   7  14   2      126.62      114.22     14.14 o
  -6  15   2        7.24       15.94      3.63 o
  -5  15   2      126.55      126.90      7.29 o
  -4  15   2        0.59        4.32      1.41 o
  -3  15   2      133.26      129.83      5.84 o
  -2  15   2        6.53       17.15      2.13 o
  -1  15   2        0.01        7.54      1.71 o
   0  15   2       27.37       32.44      2.74 o
   1  15   2      106.03      101.07      3.70 o
   2  15   2       21.93       28.72      3.26 o
   3  15   2       24.69       25.23      2.59 o
   4  15   2       57.37       61.33      3.77 o
   5  15   2      176.25      167.05      8.04 o
   6  15   2       63.07       65.68      6.75 o
  -5  16   2       52.77       45.78      6.61 o
  -4  16   2        8.97       10.42      2.72 o
  -3  16   2      103.45      113.11      6.42 o
  -2  16   2        5.73       11.63      1.75 o
  -1  16   2       64.39       68.56      5.13 o
   0  16   2       10.49       16.00      2.00 o
   1  16   2        0.73        6.77      1.19 o
   2  16   2      318.19      313.25      7.68 o
   3  16   2        5.35       15.35      2.07 o
   4  16   2       76.92       82.57      5.06 o
   5  16   2        6.72        7.92      1.87 o
  -4  17   2       38.30       42.09      5.61 o
  -3  17   2      131.79      125.18      5.78 o
  -2  17   2      144.01      159.92      7.19 o
  -1  17   2       13.71       20.58      2.14 o
   0  17   2      457.77      442.84     12.10 o
   1  17   2       51.72       65.46      4.03 o
   2  17   2       88.93       95.24      4.82 o
   3  17   2       16.64       25.08      3.59 o
   4  17   2        5.18        8.75      2.34 o
  -3  18   2       21.17       16.51      2.48 o
  -2  18   2       88.48       88.72      4.65 o
  -1  18   2        7.29       13.25      3.52 o
   0  18   2      146.34      157.37      7.42 o
   1  18   2       12.54       18.08      4.82 o
   2  18   2      172.70      176.54      6.92 o
   3  18   2        0.00        1.67      3.29 o
 -11   0   3       11.43       33.67      8.65 o
  -9   0   3       39.67       42.60     12.28 o
  -7   0   3       87.87      107.43     12.08 o
  -5   0   3      737.61      735.05     21.98 o
  -3   0   3     1429.44     1702.26     28.34 o
  -1   0   3     3544.23     3486.57     43.12 o
   1   0   3     3051.47     3035.23     42.44 o
   3   0   3     1607.42     1923.05     41.37 o
   5   0   3      542.19      522.12     18.07 o
   7   0   3      773.23      772.05     31.59 o
   9   0   3        6.29       24.50      4.08 o
 -11   1   3       10.98       37.67      8.74 o
 -10   1   3       13.25       41.23      7.67 o
  -9   1   3       10.58       13.80      4.02 o
  -8   1   3      224.70      203.54     10.65 o
  -7   1   3      179.57      174.82      9.67 o
  -6   1   3      438.66      453.23     13.65 o
  -5   1   3     2797.37     2942.78     45.10 o
  -4   1   3     2361.43     2389.00     36.42 o
  -3   1   3      190.43      210.81      5.35 o
  -2   1   3     2568.93     2724.14     29.67 o
  -1   1   3       60.37       52.68      1.53 o
   0   1   3     1825.80     1753.92     15.08 o
   1   1   3    12054.87    12926.32    114.54 o
   2   1   3    27121.30    31396.02    368.67 o
   3   1   3     4948.76     5531.08     75.89 o
   4   1   3     1943.62     2353.38     39.86 o
   5   1   3      886.84      898.48     19.71 o
   6   1   3       73.44      101.60      6.18 o
   7   1   3       61.77       70.24      7.08 o
   8   1   3        9.50       19.51      3.86 o
   9   1   3      473.89      437.90     19.51 o
  10   1   3       13.75       19.74      8.79 o
  11   1   3       50.28       85.01     10.42 o
 -11   2   3       19.13       22.23      6.70 o
 -10   2   3       32.42       40.32     13.44 o
  -9   2   3       23.06       36.85      6.27 o
  -8   2   3       20.54       37.05      6.73 o
  -7   2   3        1.87        4.30      3.80 o
  -6   2   3        0.09       -1.70      3.70 o
  -5   2   3       78.50      109.52      5.07 o
  -4   2   3      199.95      217.81      5.95 o
  -3   2   3      848.56      915.16     12.57 o
  -2   2   3       18.10        7.69      1.17 o
  -1   2   3       28.28       21.43      1.13 o
   0   2   3      308.51      339.28      4.03 o
   1   2   3     8124.61     7975.32    104.67 o
   2   2   3      385.00      417.81      8.04 o
   3   2   3     3283.73     3872.38     52.94 o
   4   2   3      533.69      628.37     14.40 o
   5   2   3       22.57       22.67      3.23 o
   6   2   3      279.70      271.35     10.12 o
   7   2   3       93.43      103.15      7.53 o
   8   2   3      149.00      156.69      9.02 o
   9   2   3        0.50        8.28      2.62 o
  10   2   3       34.81       61.56      9.51 o
  11   2   3        2.88       29.11      7.72 o
 -11   3   3       10.23       24.09      8.37 o
 -10   3   3      574.23      536.10     29.22 o
  -9   3   3       18.75       33.78      5.52 o
  -8   3   3        0.18       11.70      4.46 o
  -7   3   3        7.73        8.24      3.22 o
  -6   3   3        5.02        8.24      2.62 o
  -5   3   3      728.70      768.24     15.71 o
  -4   3   3      956.15      937.49     15.37 o
  -3   3   3       49.56       41.70      2.65 o
  -2   3   3     2911.33     2948.15     35.45 o
  -1   3   3     2378.82     2391.52     26.72 o
   0   3   3      993.13      911.20     10.89 o
   1   3   3      587.21      620.23      8.20 o
   2   3   3      605.81      581.62      8.29 o
   3   3   3      512.64      593.44      9.37 o
   4   3   3      446.88      521.59     12.73 o
   5   3   3       24.42       36.95      6.54 o
   6   3   3      181.31      183.73      7.94 o
   7   3   3      528.06      502.83     16.80 o
   8   3   3      334.67      304.46     15.08 o
   9   3   3      203.83      192.48     15.32 o
  10   3   3        2.65       10.41     13.21 o
  11   3   3       56.68       78.59      9.49 o
 -10   4   3       61.51       66.24     14.28 o
  -9   4   3       10.06       41.03      9.91 o
  -8   4   3      665.36      687.44     25.79 o
  -7   4   3       57.49       77.67      7.37 o
  -6   4   3      721.55      727.76     17.77 o
  -5   4   3      449.28      454.87      9.99 o
  -4   4   3      954.17      997.18     20.80 o
  -3   4   3       51.78       91.80      3.86 o
  -2   4   3     1123.45     1220.98     18.25 o
  -1   4   3       34.68       44.60      2.20 o
   0   4   3      665.32      735.31      9.42 o
   1   4   3      274.73      256.18      4.53 o
   2   4   3     7934.81     8283.74    127.56 o
   3   4   3       81.37      111.73      3.12 o
   4   4   3     1955.57     1964.81     30.83 o
   5   4   3        4.38        8.64      2.58 o
   6   4   3      636.87      681.41     17.41 o
   7   4   3       51.23       69.54      6.76 o
   8   4   3        7.75       21.14      5.51 o
   9   4   3       61.48       83.74     11.31 o
  10   4   3      100.89      115.13     12.29 o
 -10   5   3      833.83      781.55     37.15 o
  -9   5   3      112.79      136.20     13.77 o
  -8   5   3      100.24      110.08     20.60 o
  -7   5   3       94.07       99.97      7.82 o
  -6   5   3        2.93        6.35      1.96 o
  -5   5   3      600.41      609.76     13.18 o
  -4   5   3      390.12      408.73     10.73 o
  -3   5   3      172.04      223.14      4.75 o
  -2   5   3     3963.95     4057.70     54.45 o
  -1   5   3      377.21      362.74      6.92 o
   0   5   3     1515.91     1479.34     17.37 o
   1   5   3     1302.51     1320.31     19.90 o
   2   5   3      777.03      794.75     10.32 o
   3   5   3      405.21      470.91      8.32 o
   4   5   3      345.55      381.67      8.58 o
   5   5   3        0.26        1.53      2.97 o
   6   5   3     1688.12     1593.02     35.58 o
   7   5   3        0.43        0.69      2.16 o
   8   5   3      196.62      228.54     16.67 o
   9   5   3        2.05       14.21      7.63 o
  10   5   3      127.82      143.22     13.72 o
  11   5   3      314.30      202.39     22.32 o
 -10   6   3      107.75      129.46     25.95 o
  -9   6   3       10.80       30.60      6.54 o
  -8   6   3      275.24      298.72     19.78 o
  -7   6   3       34.54       39.53      6.62 o
  -6   6   3      448.60      463.61     15.45 o
  -5   6   3      235.84      277.43      9.31 o
  -4   6   3     2962.56     2981.69     48.48 o
  -3   6   3      335.12      303.92      6.40 o
  -2   6   3       88.24       84.38      4.27 o
  -1   6   3        0.42        8.04      2.17 o
   0   6   3     4382.50     4265.80     57.90 o
   1   6   3        8.25       15.30      1.62 o
   2   6   3      927.22      929.64     12.59 o
   3   6   3       50.73       74.17      2.87 o
   4   6   3     1080.28     1127.35     19.80 o
   5   6   3        4.72        3.58      2.71 o
   6   6   3        3.47        9.59      2.78 o
   7   6   3       79.81       92.29      9.19 o
   8   6   3      762.90      698.94     32.32 o
   9   6   3      348.57      343.19     21.71 o
  10   6   3       45.09       36.69      7.12 o
 -10   7   3      239.34      232.65     20.69 o
  -9   7   3        2.58       23.86      6.44 o
  -8   7   3       11.19       22.18      5.85 o
  -7   7   3      500.48      468.50     19.32 o
  -6   7   3       69.23       84.71      6.24 o
  -5   7   3      283.82      298.80      9.88 o
  -4   7   3      673.09      607.76     12.88 o
  -3   7   3       83.60       76.22      2.81 o
  -2   7   3      858.16      798.22     13.70 o
  -1   7   3      114.49      128.24      6.30 o
   0   7   3       32.88       87.59      3.26 o
   1   7   3      473.60      466.87      7.97 o
   2   7   3     1253.33     1403.06     18.62 o
   3   7   3      383.48      381.74      7.43 o
   4   7   3      638.16      628.38     11.98 o
   5   7   3      100.13      107.45      5.88 o
   6   7   3       81.46      101.32      6.80 o
   7   7   3      378.23      342.47     16.39 o
   8   7   3       12.44       26.06      7.00 o
   9   7   3      209.54      185.58     19.35 o
  10   7   3        3.01       13.67      4.41 o
 -10   8   3       16.60       18.42      9.49 o
  -9   8   3      201.88      187.19     15.60 o
  -8   8   3      151.04      154.83     13.23 o
  -7   8   3      343.03      315.54     13.17 o
  -6   8   3      196.48      184.02      7.99 o
  -5   8   3       28.48       30.24      3.61 o
  -4   8   3     1405.14     1304.28     24.56 o
  -3   8   3     1643.80     1568.84     20.94 o
  -2   8   3      281.06      253.92      9.57 o
  -1   8   3      440.66      319.05      8.03 o
   0   8   3       54.47       69.79      3.03 o
   1   8   3     2269.01     2156.79     28.67 o
   2   8   3      473.28      490.75      7.79 o
   3   8   3       99.09      129.47      4.29 o
   4   8   3      269.07      239.09      6.61 o
   5   8   3      469.43      439.23     12.67 o
   6   8   3       94.47      103.31      6.31 o
   7   8   3      294.37      255.67     12.03 o
   8   8   3       69.39       63.61      9.93 o
   9   8   3       50.53       67.63     18.04 o
  10   8   3        1.56        6.32      4.84 o
  -9   9   3      149.29      163.15     14.61 o
  -8   9   3        0.06        8.66      3.99 o
  -7   9   3       60.92       83.17      6.71 o
  -6   9   3        0.70        7.88      1.72 o
  -5   9   3      938.15      850.58     19.23 o
  -4   9   3       72.84       83.42      5.19 o
  -3   9   3       10.67       10.86      1.41 o
  -2   9   3      844.18      807.17     22.96 o
  -1   9   3      108.19      108.46      4.45 o
   0   9   3       35.03       41.91      2.53 o
   1   9   3     2860.46     2794.46     36.55 o
   2   9   3      153.26      156.91      3.95 o
   3   9   3     1630.37     1542.94     22.79 o
   4   9   3      235.26      243.85      7.32 o
   5   9   3       13.60       16.75      3.03 o
   6   9   3      106.37      100.48      6.16 o
   7   9   3       11.10       13.64      3.25 o
   8   9   3        0.05        3.52      2.94 o
   9   9   3       98.48      104.12     11.40 o
  -9  10   3      240.47      234.88     16.78 o
  -8  10   3       15.36       22.62      4.16 o
  -7  10   3      118.44      129.41      8.19 o
  -6  10   3       34.25       37.37      5.46 o
  -5  10   3      461.92      457.46     12.92 o
  -4  10   3        3.53        6.15      1.76 o
  -3  10   3     1928.25     1869.55     35.13 o
  -2  10   3      101.86      108.98      6.42 o
  -1  10   3      969.54      948.33     24.18 o
   0  10   3      399.20      386.84      9.55 o
   1  10   3      687.26      686.51     12.27 o
   2  10   3        2.99        5.83      2.07 o
   3  10   3     1302.07     1227.00     19.17 o
   4  10   3       13.84       17.69      2.81 o
   5  10   3      158.22      146.73      6.89 o
   6  10   3       15.39       22.61      3.02 o
   7  10   3      173.61      173.44     10.03 o
   8  10   3       16.30       26.53      4.54 o
   9  10   3        1.58       18.83     12.46 o
  -8  11   3       36.13       41.35     12.47 o
  -7  11   3        5.58        8.97      3.19 o
  -6  11   3       14.83       30.45      4.64 o
  -5  11   3      452.20      430.20     12.59 o
  -4  11   3      358.73      341.35     10.94 o
  -3  11   3      542.27      474.18     12.73 o
  -2  11   3      236.28      243.18      9.00 o
  -1  11   3     1857.12     1680.05     32.48 o
   0  11   3      340.32      326.66      8.85 o
   1  11   3      164.91      183.35      5.07 o
   2  11   3      285.96      285.54      6.61 o
   3  11   3      679.46      644.72     12.09 o
   4  11   3       10.25       15.54      3.07 o
   5  11   3      112.80      113.09      6.14 o
   6  11   3       58.30       69.80      5.53 o
   7  11   3        9.30       12.81      2.75 o
   8  11   3       65.42       67.00      9.29 o
  -8  12   3       57.76       63.26      9.05 o
  -7  12   3       39.63       37.45      6.64 o
  -6  12   3      209.81      208.44      9.92 o
  -5  12   3        1.37       11.07      2.03 o
  -4  12   3      227.55      217.73      7.84 o
  -3  12   3       30.24       36.10      2.50 o
  -2  12   3      172.18      155.30      8.07 o
  -1  12   3        3.85        8.27      2.54 o
   0  12   3       73.26       79.64      4.53 o
   1  12   3       12.91       22.57      1.99 o
   2  12   3      531.77      509.17      9.90 o
   3  12   3      287.18      275.17      7.09 o
   4  12   3       14.58       29.93      2.81 o
   5  12   3       31.99       41.20      3.91 o
   6  12   3        1.90        6.55      1.84 o
   7  12   3      110.02      110.40      7.72 o
   8  12   3       23.62       41.20      7.49 o
  -7  13   3        9.20       21.44      5.45 o
  -6  13   3       14.13       20.32      4.63 o
  -5  13   3       43.64       47.24      4.05 o
  -4  13   3       22.43       37.88      3.41 o
  -3  13   3      126.74      124.33      4.84 o
  -2  13   3       42.15       67.22      5.03 o
  -1  13   3      328.93      334.42     14.15 o
   0  13   3      144.88      158.60      7.93 o
   1  13   3        0.04        6.84      1.41 o
   2  13   3        2.82       10.06      2.01 o
   3  13   3       31.27       40.50      3.22 o
   4  13   3        7.10       12.18      1.65 o
   5  13   3      365.77      358.53     11.77 o
   6  13   3      239.21      224.21      9.30 o
   7  13   3       25.81       32.46      6.32 o
  -7  14   3        0.81        8.81      6.00 o
  -6  14   3      107.99      109.39      6.79 o
  -5  14   3        0.00        9.12      2.04 o
  -4  14   3      330.34      314.52     10.12 o
  -3  14   3       84.81      102.86      4.72 o
  -2  14   3      151.29      166.18      7.71 o
  -1  14   3       92.19       90.77      5.51 o
   0  14   3      411.46      443.46     14.18 o
   1  14   3      175.86      172.99      4.94 o
   2  14   3      432.85      451.54     10.40 o
   3  14   3       68.37       75.04      3.53 o
   4  14   3        7.20       16.51      2.52 o
   5  14   3       93.67       98.86      6.20 o
   6  14   3        9.42        6.79      4.01 o
  -6  15   3       10.31       14.58     11.02 o
  -5  15   3        4.69        2.90      2.52 o
  -4  15   3      705.62      672.89     19.17 o
  -3  15   3       10.04       16.43      1.98 o
  -2  15   3      619.41      651.56     17.92 o
  -1  15   3      188.01      184.05      7.84 o
   0  15   3      240.86      222.94      9.39 o
   1  15   3        4.18       11.87      1.63 o
   2  15   3        0.12        4.49      1.27 o
   3  15   3       44.34       52.23      3.09 o
   4  15   3       36.61       44.73      4.24 o
   5  15   3       17.59       19.96      2.75 o
   6  15   3       22.10       20.85      3.90 o
  -5  16   3       46.99       67.06     10.70 o
  -4  16   3      151.81      148.17      8.47 o
  -3  16   3      548.44      517.75     12.85 o
  -2  16   3       65.59       76.00      6.91 o
  -1  16   3      174.80      170.77      8.38 o
   0  16   3        0.94        7.56      1.67 o
   1  16   3       35.09       42.09      2.74 o
   2  16   3        6.12        9.22      1.61 o
   3  16   3      402.46      403.68      9.92 o
   4  16   3       98.51       87.10      5.30 o
   5  16   3       76.72       86.98      5.35 o
  -4  17   3       22.20       36.10      4.93 o
  -3  17   3        0.03        2.47      2.23 o
  -2  17   3      156.63      138.59     12.56 o
  -1  17   3        4.15        4.26      2.83 o
   0  17   3       25.83       33.37      3.79 o
   1  17   3      287.72      297.15      9.59 o
   2  17   3        8.09       14.95      2.14 o
   3  17   3      127.35      123.56      7.09 o
   4  17   3        0.01        6.01      2.84 o
  -3  18   3       11.32       12.17      3.20 o
  -2  18   3       27.20       25.05      4.77 o
  -1  18   3      195.23      180.69     15.90 o
   0  18   3        0.53        4.36      2.08 o
   1  18   3      472.54      495.82     13.29 o
   2  18   3        0.03        8.47      2.28 o
   3  18   3        0.62        5.23      1.96 o
 -10   0   4      365.06      304.14     28.74 o
  -8   0   4      473.91      452.32     24.33 o
  -6   0   4     1188.49     1181.01     32.53 o
  -4   0   4     1535.54     1527.59     35.56 o
  -2   0   4      657.51      758.25     12.62 o
   0   0   4     3485.49     3125.12     38.68 o
   2   0   4    78630.30    87110.98   1254.98 o
   4   0   4     3379.85     4222.32     85.64 o
   6   0   4       31.90       33.43      7.27 o
   8   0   4      960.36      940.55     37.55 o
  10   0   4      544.94      533.13     38.04 o
 -11   1   4       57.93       92.36     12.00 o
 -10   1   4       67.02       90.50     11.77 o
  -9   1   4       10.87       21.37      4.80 o
  -8   1   4       60.07       82.02      7.17 o
  -7   1   4       76.79      110.11      8.31 o
  -6   1   4       28.18       20.96      3.47 o
  -5   1   4      111.15      101.50      5.20 o
  -4   1   4     4295.10     4391.98     62.37 o
  -3   1   4      594.00      585.60      9.77 o
  -2   1   4      591.55      584.95      6.95 o
  -1   1   4     5465.77     4972.20     46.68 o
   0   1   4     1101.68     1046.11     10.12 o
   1   1   4     5991.79     5861.75     61.81 o
   2   1   4     2052.54     2309.07     25.72 o
   3   1   4      282.55      353.31      9.42 o
   4   1   4      181.52      175.22      6.77 o
   5   1   4        0.00        6.09      2.03 o
   6   1   4        5.78        7.90      2.13 o
   7   1   4      241.57      228.52     11.00 o
   8   1   4        5.19       17.92      3.37 o
   9   1   4        5.88       27.07      4.36 o
  10   1   4      242.31      227.03     15.41 o
  11   1   4        9.11       25.21      5.49 o
 -11   2   4        0.93       22.04      6.32 o
 -10   2   4        0.26       17.13      5.29 o
  -9   2   4       14.64       30.02      5.04 o
  -8   2   4      141.99      137.34     10.34 o
  -7   2   4      141.49      148.09      8.89 o
  -6   2   4      878.85      806.09     19.58 o
  -5   2   4      125.05      154.24      6.04 o
  -4   2   4      383.13      380.32      8.69 o
  -3   2   4      360.80      377.37      6.73 o
  -2   2   4      605.00      532.17      7.77 o
  -1   2   4     1982.25     2106.27     20.32 o
   0   2   4     1631.83     1590.58     14.34 o
   1   2   4     4572.91     4609.62     55.48 o
   2   2   4     9887.04    11101.55    153.01 o
   3   2   4      731.80      854.44     14.32 o
   4   2   4      398.20      483.38     12.14 o
   5   2   4      780.63      725.66     17.02 o
   6   2   4      746.14      709.96     17.90 o
   7   2   4      605.67      526.95     17.56 o
   8   2   4      190.57      190.36      9.97 o
   9   2   4       17.50       43.72      6.36 o
  10   2   4       25.54       31.36      6.23 o
  11   2   4       93.93       94.13     10.42 o
 -11   3   4        7.60       45.85      9.67 o
 -10   3   4        1.64       28.74      9.30 o
  -9   3   4      293.11      272.99     15.29 o
  -8   3   4      236.72      232.57     13.89 o
  -7   3   4      347.41      291.75     12.75 o
  -6   3   4        3.42        2.11      2.90 o
  -5   3   4      296.88      304.24      8.77 o
  -4   3   4        0.45        5.92      1.51 o
  -3   3   4      212.38      210.62      5.09 o
  -2   3   4      324.68      267.03      5.28 o
  -1   3   4      819.92      862.15     14.10 o
   0   3   4       10.24        5.64      0.88 o
   1   3   4      751.51      649.59      7.88 o
   2   3   4     1691.38     1813.31     21.48 o
   3   3   4     1461.68     1789.39     30.63 o
   4   3   4     1226.70     1369.35     25.67 o
   5   3   4      143.30      169.94      7.13 o
   6   3   4       46.08       51.16      4.80 o
   7   3   4      286.72      277.46     11.84 o
   8   3   4       20.29       28.91      5.05 o
   9   3   4        1.35       10.43      7.49 o
  10   3   4        8.41       11.11      3.47 o
  11   3   4      154.60      125.66     14.42 o
 -10   4   4        1.40       21.53      5.38 o
  -9   4   4      424.95      464.88     38.88 o
  -8   4   4       44.14       59.70     10.79 o
  -7   4   4       79.54      102.79      8.56 o
  -6   4   4      209.60      198.50      8.37 o
  -5   4   4      924.31      918.22     16.21 o
  -4   4   4        2.45        0.38      1.62 o
  -3   4   4     1582.16     1655.06     25.43 o
  -2   4   4     1262.32     1121.97     15.96 o
  -1   4   4      217.95      239.47      4.80 o
   0   4   4       56.66       50.27      2.54 o
   1   4   4       84.07       85.08      3.32 o
   2   4   4       18.98       26.66      1.65 o
   3   4   4        0.34       22.65      1.84 o
   4   4   4     1185.80     1217.29     21.09 o
   5   4   4      181.99      208.28      9.48 o
   6   4   4      751.47      714.14     17.96 o
   7   4   4      142.70      137.29      9.38 o
   8   4   4      115.10      119.76     12.42 o
   9   4   4       46.54       46.63      8.65 o
  10   4   4       33.25       52.85     16.70 o
  11   4   4       79.07       82.04     18.18 o
 -10   5   4       46.00       63.30      9.47 o
  -9   5   4     1034.33      970.87     41.75 o
  -8   5   4      528.95      516.51     27.45 o
  -7   5   4        2.80        8.50      5.29 o
  -6   5   4      250.66      257.62     11.71 o
  -5   5   4      101.83       78.56      4.22 o
  -4   5   4      493.07      430.96     11.19 o
  -3   5   4      262.11      302.71      6.47 o
  -2   5   4      435.84      451.44     11.15 o
  -1   5   4     3322.04     3640.50     44.78 o
   0   5   4       37.18       44.43      2.11 o
   1   5   4     1044.09     1111.31     18.94 o
   2   5   4       94.49       91.10      2.58 o
   3   5   4     1020.65     1064.96     16.33 o
   4   5   4      595.51      654.06     12.32 o
   5   5   4      235.72      276.75      9.36 o
   6   5   4       27.21       34.36      4.99 o
   7   5   4      772.61      714.14     25.05 o
   8   5   4       57.54       60.46      9.40 o
   9   5   4      356.62      355.09     22.15 o
  10   5   4       58.55       72.97     10.69 o
  11   5   4       42.49       55.25     10.14 o
 -10   6   4      298.69      277.84     19.76 o
  -9   6   4      100.99      130.56     13.14 o
  -8   6   4      202.75      213.28     16.86 o
  -7   6   4      140.62      150.93     10.43 o
  -6   6   4       25.63       41.71      6.17 o
  -5   6   4        2.43        6.84      1.74 o
  -4   6   4        1.30        7.93      1.97 o
  -3   6   4     1620.51     1755.81     35.41 o
  -2   6   4      142.85      134.02      4.47 o
  -1   6   4     1375.93     1471.69     22.21 o
   0   6   4      877.72      920.31     13.66 o
   1   6   4      194.60      159.95      4.70 o
   2   6   4      239.47      248.18      5.56 o
   3   6   4      260.67      274.82      6.41 o
   4   6   4      151.24      209.77      5.49 o
   5   6   4       22.44       22.66      3.61 o
   6   6   4      213.41      203.35     11.51 o
   7   6   4       12.74       18.76      4.57 o
   8   6   4       20.03       37.79      8.08 o
   9   6   4        7.22       20.65     10.05 o
  10   6   4        2.99       13.31      8.00 o
 -10   7   4       73.92       95.99     18.69 o
  -9   7   4        0.54       26.12      9.49 o
  -8   7   4      152.27      174.76     14.64 o
  -7   7   4      108.57      117.01      9.81 o
  -6   7   4       36.92       42.60      6.13 o
  -5   7   4      414.76      457.76     12.68 o
  -4   7   4      449.91      395.37     10.80 o
  -3   7   4      272.85      236.06      7.08 o
  -2   7   4      772.15      803.22     17.81 o
  -1   7   4       24.55       41.93      2.49 o
   0   7   4     1361.50     1438.90     24.25 o
   1   7   4      355.26      320.92      6.89 o
   2   7   4       11.33       24.32      2.11 o
   3   7   4       45.03       50.77      2.77 o
   4   7   4     1066.73     1004.26     16.87 o
   5   7   4       12.01       22.51      3.25 o
   6   7   4      162.11      158.03     10.28 o
   7   7   4      272.89      278.21     14.63 o
   8   7   4        1.63       13.77      5.41 o
   9   7   4        0.79        6.13      6.19 o
  10   7   4       50.04       55.30      8.84 o
 -10   8   4       31.92       32.65      9.02 o
  -9   8   4       47.69       77.88     11.23 o
  -8   8   4       33.45       48.67      6.89 o
  -7   8   4       38.16       53.60      5.80 o
  -6   8   4      274.78      261.43     11.27 o
  -5   8   4        0.01        3.00      1.75 o
  -4   8   4      394.86      353.83     10.15 o
  -3   8   4      105.30      116.61      5.99 o
  -2   8   4      294.83      306.93      9.70 o
  -1   8   4      327.30      328.19      7.78 o
   0   8   4      238.18      223.45      5.86 o
   1   8   4     1422.12     1251.37     18.05 o
   2   8   4     1231.68     1200.51     15.97 o
   3   8   4       42.86       38.17      2.67 o
   4   8   4        5.14        7.51      2.29 o
   5   8   4       74.30       85.02      5.74 o
   6   8   4       90.10       90.31      5.88 o
   7   8   4       38.83       53.70      6.12 o
   8   8   4      201.71      183.70     14.82 o
   9   8   4      381.75      344.39     22.21 o
  10   8   4        1.55       12.74      8.00 o
  -9   9   4       31.02       42.07     17.53 o
  -8   9   4       46.31       54.68      8.44 o
  -7   9   4        4.30       13.28      3.18 o
  -6   9   4      182.84      192.37      8.20 o
  -5   9   4        0.01        9.37      2.18 o
  -4   9   4     2052.19     1977.95     34.36 o
  -3   9   4       12.69        8.39      1.39 o
  -2   9   4      736.50      669.80     16.41 o
  -1   9   4      187.11      183.43      7.40 o
   0   9   4      143.83      165.27      5.09 o
   1   9   4        4.59        7.72      1.20 o
   2   9   4     1866.28     1787.07     23.25 o
   3   9   4      100.80      100.85      3.97 o
   4   9   4     1004.07     1028.13     17.51 o
   5   9   4      112.94       95.96      5.72 o
   6   9   4       33.71       50.77      4.79 o
   7   9   4        1.38        7.36      2.47 o
   8   9   4      103.16      117.28     10.82 o
   9   9   4        0.83       17.78     10.56 o
  -9  10   4       31.97       22.04      8.93 o
  -8  10   4      198.78      207.27     12.43 o
  -7  10   4       66.70       64.86     12.84 o
  -6  10   4      534.98      498.10     22.19 o
  -5  10   4      215.57      209.56      8.12 o
  -4  10   4        2.83        7.90      1.74 o
  -3  10   4      351.83      329.87      7.99 o
  -2  10   4      208.31      246.91      9.08 o
  -1  10   4      347.04      346.20     10.44 o
   0  10   4       20.82       29.32      2.69 o
   1  10   4       77.79       76.06      3.57 o
   2  10   4      960.51      925.40     14.76 o
   3  10   4       51.99       72.40      3.36 o
   4  10   4       99.39       95.70      5.42 o
   5  10   4      406.96      401.04     12.41 o
   6  10   4        5.11       14.76      2.32 o
   7  10   4        4.45        4.63      2.02 o
   8  10   4      137.46      141.06     11.01 o
   9  10   4       68.18       63.27      9.80 o
  -8  11   4       32.26       39.23      5.34 o
  -7  11   4      104.33      107.66      7.67 o
  -6  11   4        3.79       10.16      2.91 o
  -5  11   4      276.95      265.30      9.34 o
  -4  11   4       92.64      104.33      5.18 o
  -3  11   4        0.53        4.43      1.77 o
  -2  11   4        1.60        3.57      1.85 o
  -1  11   4      434.75      386.16     13.50 o
   0  11   4      921.29      855.23     19.11 o
   1  11   4       32.20       33.79      2.95 o
   2  11   4      172.48      156.19      4.65 o
   3  11   4       71.32       91.12      3.82 o
   4  11   4      968.94      869.12     19.46 o
   5  11   4       65.01       72.16      5.43 o
   6  11   4      156.77      157.11      7.63 o
   7  11   4        2.53       10.74      5.85 o
   8  11   4      159.00      149.03     13.43 o
  -8  12   4       29.18       32.47      8.60 o
  -7  12   4      206.25      182.64      9.53 o
  -6  12   4      148.26      150.29      7.98 o
  -5  12   4      312.43      291.73      9.94 o
  -4  12   4      109.26      116.74      5.72 o
  -3  12   4       21.06       38.68      2.54 o
  -2  12   4       91.06       74.22      6.40 o
  -1  12   4      535.17      490.27     13.66 o
   0  12   4      225.49      226.08      8.16 o
   1  12   4      159.69      152.06      7.24 o
   2  12   4      168.06      163.65      4.92 o
   3  12   4      500.22      482.71     10.23 o
   4  12   4      262.88      255.43      9.07 o
   5  12   4        0.13        4.59      2.05 o
   6  12   4        9.42       20.49      3.03 o
   7  12   4        1.53        4.94      3.62 o
   8  12   4      221.16      182.99     14.31 o
  -7  13   4       74.78       84.63      7.13 o
  -6  13   4       47.57       58.45      5.07 o
  -5  13   4       90.30      105.00      5.48 o
  -4  13   4       19.37       29.89      3.69 o
  -3  13   4        5.49        8.61      2.75 o
  -2  13   4      164.24      138.39     10.19 o
  -1  13   4       85.48      106.36      5.75 o
   0  13   4       30.98       32.38      3.43 o
   1  13   4      434.38      420.26      8.40 o
   2  13   4       60.08       68.17      3.16 o
   3  13   4      119.74      127.89      4.63 o
   4  13   4       85.99       96.41      4.25 o
   5  13   4       99.86      110.98      6.24 o
   6  13   4      103.34      104.50      6.14 o
   7  13   4       57.01       51.15      9.02 o
  -7  14   4       84.88       89.75     11.81 o
  -6  14   4       12.96       20.09      4.73 o
  -5  14   4      288.81      277.47     11.12 o
  -4  14   4        3.85        8.95      1.75 o
  -3  14   4      867.84      831.73     17.18 o
  -2  14   4       10.38       19.69      3.98 o
  -1  14   4      108.18      110.39      6.10 o
   0  14   4        1.45        6.32      1.61 o
   1  14   4      503.88      489.33     10.47 o
   2  14   4      154.83      148.49      4.81 o
   3  14   4      418.46      416.49      9.57 o
   4  14   4       43.96       53.62      3.78 o
   5  14   4       33.57       49.56      4.40 o
   6  14   4       72.26       85.35      7.17 o
  -6  15   4       10.27        2.60      2.98 o
  -5  15   4       66.23       71.62      7.16 o
  -4  15   4       12.23       24.51      3.80 o
  -3  15   4       26.87       32.41      3.35 o
  -2  15   4       23.24       29.13      4.19 o
  -1  15   4       29.74       43.52      4.73 o
   0  15   4      114.72      118.60      6.75 o
   1  15   4       60.78       75.38      3.56 o
   2  15   4       68.42       70.15      3.25 o
   3  15   4        6.50       13.50      2.05 o
   4  15   4       60.61       61.65      4.62 o
   5  15   4        8.51       17.89      3.63 o
   6  15   4       73.68       69.04      7.63 o
  -5  16   4        0.47        3.07      3.63 o
  -4  16   4       27.32       34.83      4.57 o
  -3  16   4      446.97      465.57     14.52 o
  -2  16   4       60.28       66.11      6.46 o
  -1  16   4       90.51       89.55      6.68 o
   0  16   4       63.41       74.53      5.69 o
   1  16   4        0.63        6.29      2.35 o
   2  16   4        0.44        3.56      1.65 o
   3  16   4       10.31       17.16      2.10 o
   4  16   4      278.32      270.75     10.22 o
   5  16   4      136.00      128.40      6.83 o
  -4  17   4      142.45      127.33     12.00 o
  -3  17   4        5.55       11.65      2.29 o
  -2  17   4        0.12        3.82      2.88 o
  -1  17   4      106.69       87.78      7.69 o
   0  17   4        7.67        8.54      1.85 o
   1  17   4       36.01       44.10      3.92 o
   2  17   4       72.99       78.05      4.37 o
   3  17   4       29.32       29.52      3.64 o
   4  17   4       71.68       63.58      4.30 o
  -2  18   4       13.71       12.00      3.63 o
  -1  18   4       82.87       75.59      6.98 o
   0  18   4      127.25      107.46      8.07 o
   1  18   4       52.97       60.91      4.48 o
   2  18   4      902.28      946.32     30.44 o
 -11   0   5       12.21       21.67      6.23 o
  -9   0   5        0.03       13.30      7.53 o
  -7   0   5      201.55      191.44     14.46 o
  -5   0   5     1029.25     1099.15     29.51 o
  -3   0   5        0.52        5.24      1.48 o
  -1   0   5    13644.81    12985.41    169.94 o
   1   0   5        0.32        5.04      1.00 o
   3   0   5    16426.74    19078.31    442.19 o
   5   0   5      413.84      452.36     16.11 o
   7   0   5       26.15       22.67      5.96 o
   9   0   5      512.00      498.84     26.23 o
 -11   1   5       28.56       47.76      6.96 o
 -10   1   5       13.83       37.17      9.21 o
  -9   1   5       14.31       28.50      7.10 o
  -8   1   5      144.11      141.65     11.01 o
  -7   1   5      178.54      179.92     10.07 o
  -6   1   5       26.52       28.70      4.33 o
  -5   1   5      517.64      691.12     15.02 o
  -4   1   5       96.96      101.74      4.79 o
  -3   1   5     1144.77     1142.91     16.37 o
  -2   1   5       25.21       40.44      1.91 o
  -1   1   5      387.57      345.88      4.43 o
   0   1   5     1323.54     1220.82     11.40 o
   1   1   5     2607.39     2585.18     23.20 o
   2   1   5      319.93      394.51      6.61 o
   3   1   5     1664.91     1954.12     30.01 o
   4   1   5      603.40      777.09     16.92 o
   5   1   5      440.04      461.96     17.25 o
   6   1   5      223.20      204.21      8.49 o
   7   1   5      285.40      278.44     12.13 o
   8   1   5        0.12        9.22      2.99 o
   9   1   5       66.96       81.48      8.04 o
  10   1   5        0.08       33.67     10.05 o
  11   1   5      150.13      139.33     16.37 o
 -11   2   5       10.16       29.02      6.88 o
 -10   2   5       66.35       78.00     10.83 o
  -9   2   5        4.97       19.21      4.39 o
  -8   2   5      628.63      598.22     23.84 o
  -7   2   5        0.41        7.79      5.05 o
  -6   2   5       29.71       25.08      5.35 o
  -5   2   5      236.72      198.19      7.96 o
  -4   2   5       20.08       30.03      2.95 o
  -3   2   5      163.83      111.59      3.81 o
  -2   2   5       34.30       57.51      2.60 o
  -1   2   5     5014.60     5059.16     46.91 o
   0   2   5     1147.31     1246.11     11.97 o
   1   2   5      416.00      447.28      5.53 o
   2   2   5      852.65      941.41     15.55 o
   3   2   5      762.37      676.03     12.05 o
   4   2   5       52.68       50.38      4.08 o
   5   2   5     2018.81     2150.09     38.55 o
   6   2   5        8.31       16.33      2.92 o
   7   2   5     1469.16     1328.00     32.47 o
   8   2   5      191.09      169.07      9.33 o
   9   2   5       70.79       79.63      9.18 o
  10   2   5        1.68       20.50      8.42 o
  11   2   5       14.90       39.62      8.18 o
 -10   3   5      155.95      204.34     23.62 o
  -9   3   5       13.68       18.60      9.01 o
  -8   3   5      717.75      645.11     25.05 o
  -7   3   5      390.27      374.12     19.69 o
  -6   3   5      251.59      192.36      8.53 o
  -5   3   5      130.87      147.33      5.93 o
  -4   3   5      320.38      264.25      9.48 o
  -3   3   5     1063.81     1176.82     24.91 o
  -2   3   5       61.65       93.05      3.43 o
  -1   3   5      274.39      286.21      4.88 o
   0   3   5     5760.40     5647.04     59.59 o
   1   3   5     1603.53     1630.49     18.06 o
   2   3   5     3502.33     3537.55     65.42 o
   3   3   5     1369.67     1468.15     20.69 o
   4   3   5      616.81      720.73     16.10 o
   5   3   5     2148.83     2261.34     40.31 o
   6   3   5      280.66      301.63     10.59 o
   7   3   5      559.39      533.20     17.64 o
   8   3   5      325.90      298.92     14.89 o
   9   3   5       37.34       41.96      8.47 o
  10   3   5      343.15      297.53     19.76 o
  11   3   5      129.77      122.77     14.51 o
 -10   4   5      110.59      113.58     17.58 o
  -9   4   5       13.15       45.52      8.61 o
  -8   4   5     1185.54     1153.83     36.35 o
  -7   4   5       43.69       36.01      5.35 o
  -6   4   5      708.19      666.43     19.85 o
  -5   4   5      490.81      484.84     10.62 o
  -4   4   5       44.33       42.62      3.35 o
  -3   4   5      853.23      768.49     12.70 o
  -2   4   5    11663.70    12236.62    122.03 o
  -1   4   5       55.63       70.10      2.34 o
   0   4   5     1752.93     1748.13     20.03 o
   1   4   5      215.90      227.20      3.50 o
   2   4   5      129.67      147.07      3.39 o
   3   4   5      770.88      880.11     14.38 o
   4   4   5     2275.71     2474.19     42.01 o
   5   4   5      179.73      185.76      7.49 o
   6   4   5     2721.49     2691.43     48.13 o
   7   4   5       13.90       36.46     16.46 o
   8   4   5      350.54      293.70     19.19 o
   9   4   5       15.98       13.67      5.30 o
  10   4   5       60.61       69.08     10.11 o
  11   4   5       88.20       86.96     14.97 o
 -10   5   5       64.03       89.90     11.67 o
  -9   5   5       22.25       44.58      9.07 o
  -8   5   5     1520.37     1498.69     53.99 o
  -7   5   5      358.05      360.54     21.01 o
  -6   5   5      735.04      675.03     19.99 o
  -5   5   5       46.25       73.44      4.30 o
  -4   5   5      243.82      218.35      6.67 o
  -3   5   5      559.58      554.47      9.55 o
  -2   5   5        0.48        4.20      1.24 o
  -1   5   5      224.43      262.90      5.42 o
   0   5   5      671.78      633.88     10.14 o
   1   5   5      214.40      212.30      4.29 o
   2   5   5      243.28      187.96      4.13 o
   3   5   5     1187.33     1310.19     18.23 o
   4   5   5       99.19       78.60      3.62 o
   5   5   5      431.81      406.73     11.83 o
   6   5   5      860.71      871.20     27.39 o
   7   5   5       25.69       17.74      9.30 o
   8   5   5       91.71      105.15     14.37 o
   9   5   5       22.93       30.10      7.27 o
  10   5   5       20.73       31.66      9.02 o
  11   5   5       98.07       73.76     14.51 o
 -10   6   5       75.44      107.95     10.39 o
  -9   6   5       40.99       48.11      8.87 o
  -8   6   5       14.67       36.77      8.74 o
  -7   6   5        2.53        5.34      2.39 o
  -6   6   5      726.13      690.79     20.24 o
  -5   6   5     1708.47     1616.99     32.78 o
  -4   6   5      205.67      228.59      8.63 o
  -3   6   5      327.39      310.26      6.59 o
  -2   6   5     1174.29     1244.69     30.21 o
  -1   6   5      418.86      472.57     11.21 o
   0   6   5      228.68      210.40      5.48 o
   1   6   5       15.63        7.53      1.15 o
   2   6   5        0.18        2.57      0.93 o
   3   6   5       49.40       35.83      2.70 o
   4   6   5       31.10       45.10      2.67 o
   5   6   5      161.31      219.56     11.92 o
   6   6   5      181.27      180.36     11.00 o
   7   6   5      358.17      362.69     16.94 o
   8   6   5      698.36      647.91     30.71 o
   9   6   5       53.35       70.12     10.88 o
  10   6   5      117.90      113.03     13.63 o
 -10   7   5      347.47      323.49     30.97 o
  -9   7   5       12.44       24.26      9.77 o
  -8   7   5        4.95       15.90      5.61 o
  -7   7   5      109.24      129.90     10.20 o
  -6   7   5      426.62      428.96     17.37 o
  -5   7   5       42.96       56.80      3.78 o
  -4   7   5     3006.22     2881.09     48.15 o
  -3   7   5        1.99        5.85      2.10 o
  -2   7   5      326.90      257.16     14.89 o
  -1   7   5       48.95       56.07      3.34 o
   0   7   5      852.85      863.79     13.48 o
   1   7   5     1076.53     1028.20     20.54 o
   2   7   5      527.98      452.65      9.46 o
   3   7   5       27.10       36.94      2.42 o
   4   7   5       24.75       23.44      2.35 o
   5   7   5      102.96      120.17      6.10 o
   6   7   5        2.09        1.09      2.31 o
   7   7   5      486.92      481.47     20.06 o
   8   7   5       31.48       43.02      8.18 o
   9   7   5        7.00       16.48      5.54 o
  10   7   5       65.62       69.81     10.29 o
 -10   8   5       38.34       36.46     12.09 o
  -9   8   5       12.31       23.07      5.43 o
  -8   8   5       35.04       42.83      7.16 o
  -7   8   5      104.92      112.42      7.65 o
  -6   8   5      188.51      196.85      9.65 o
  -5   8   5      464.18      431.46     12.26 o
  -4   8   5       18.76       19.22      2.91 o
  -3   8   5      793.08      725.85     14.80 o
  -2   8   5      198.01      176.01      7.16 o
  -1   8   5      337.92      364.80      9.32 o
   0   8   5      142.41      140.09      4.61 o
   1   8   5      269.69      214.15      5.02 o
   2   8   5      322.47      305.29      6.74 o
   3   8   5     2346.86     2360.80     32.48 o
   4   8   5      262.73      265.09      7.11 o
   5   8   5       75.36       82.48      5.76 o
   6   8   5       69.57       67.19      6.50 o
   7   8   5       39.82       45.17      8.71 o
   8   8   5       77.62       77.02     10.82 o
   9   8   5      218.91      211.14     16.71 o
  -9   9   5      244.70      240.80     17.44 o
  -8   9   5        6.48        9.32      3.23 o
  -7   9   5      118.49      103.77      7.65 o
  -6   9   5        4.37       10.82      2.38 o
  -5   9   5      769.53      714.57     17.11 o
  -4   9   5      675.95      574.87     13.87 o
  -3   9   5      483.59      428.44     12.80 o
  -2   9   5      676.40      619.86     16.57 o
  -1   9   5      613.46      577.36     14.35 o
   0   9   5       59.76       65.12      3.58 o
   1   9   5     1087.07     1019.52     16.81 o
   2   9   5      258.02      218.37      6.76 o
   3   9   5       40.19       57.07      3.22 o
   4   9   5        0.01        5.26      1.32 o
   5   9   5      730.98      696.79     17.32 o
   6   9   5       50.08       45.83      4.56 o
   7   9   5       15.24       19.41      6.10 o
   8   9   5       11.19       15.74      4.30 o
   9   9   5       13.74       21.41      5.87 o
  -9  10   5      118.25      105.85     20.28 o
  -8  10   5        2.32       18.98      3.67 o
  -7  10   5      164.95      175.70     10.22 o
  -6  10   5      205.76      214.28     15.02 o
  -5  10   5      190.68      179.46      7.46 o
  -4  10   5       37.30       43.70      3.80 o
  -3  10   5      460.04      440.80     11.54 o
  -2  10   5        0.33        6.43      2.41 o
  -1  10   5     1493.73     1455.61     29.08 o
   0  10   5      846.02      815.75     19.45 o
   1  10   5      167.89      156.39      5.18 o
   2  10   5       95.74      103.69      4.21 o
   3  10   5      577.77      561.33     11.00 o
   4  10   5      227.69      245.39      8.80 o
   5  10   5       47.30       38.08      4.53 o
   6  10   5       90.35      112.97      6.55 o
   7  10   5        3.43        7.00      3.46 o
   8  10   5       50.14       49.16      8.71 o
   9  10   5      155.68      147.05     20.37 o
  -8  11   5       56.65       72.56     10.07 o
  -7  11   5       25.60       53.51      7.63 o
  -6  11   5       72.48       78.16      6.03 o
  -5  11   5       85.50       88.86      5.22 o
  -4  11   5      259.20      246.99      8.28 o
  -3  11   5      366.03      319.58      9.75 o
  -2  11   5        3.20        9.44      2.30 o
  -1  11   5      191.31      187.13      7.57 o
   0  11   5      795.89      729.13     17.39 o
   1  11   5     2048.46     1884.34     35.96 o
   2  11   5      179.43      178.54      5.16 o
   3  11   5      196.30      187.15      5.62 o
   4  11   5      155.38      152.18      7.08 o
   5  11   5      588.75      522.21     14.77 o
   6  11   5       58.74       72.02      5.39 o
   7  11   5      251.14      203.26     12.38 o
   8  11   5      105.51      108.02     13.02 o
  -8  12   5       45.00       58.52      8.68 o
  -7  12   5        0.16        7.52      2.55 o
  -6  12   5        5.70       12.11      2.53 o
  -5  12   5      285.54      293.45      9.91 o
  -4  12   5       15.02       24.17      2.77 o
  -3  12   5      144.86      142.97      7.37 o
  -2  12   5        1.23        3.23      2.19 o
  -1  12   5       43.61       51.13      5.29 o
   0  12   5        1.51        7.44      1.81 o
   1  12   5      307.30      284.48      9.51 o
   2  12   5       47.44       47.36      2.71 o
   3  12   5       67.87       60.73      3.95 o
   4  12   5        0.04        9.49      2.42 o
   5  12   5      280.65      262.35      9.81 o
   6  12   5       21.21       35.46      3.74 o
   7  12   5       40.81       62.52      8.77 o
  -7  13   5       84.37      103.94      8.12 o
  -6  13   5      458.69      434.33     15.09 o
  -5  13   5       17.32       31.37      8.16 o
  -4  13   5       30.87       36.46      3.02 o
  -3  13   5       26.94       24.49      5.99 o
  -2  13   5      198.47      198.17     10.25 o
  -1  13   5      543.07      496.46     17.12 o
   0  13   5      479.05      480.36     15.28 o
   1  13   5       49.65       54.44      4.49 o
   2  13   5      986.13      932.84     15.73 o
   3  13   5        0.00        6.28      1.34 o
   4  13   5       47.89       54.29      3.53 o
   5  13   5      219.73      205.13      8.58 o
   6  13   5      154.16      147.75      7.39 o
   7  13   5        0.09        3.09      3.04 o
  -7  14   5       17.65       25.11      7.91 o
  -6  14   5       20.67       41.38     16.88 o
  -5  14   5       91.36      107.31      5.90 o
  -4  14   5       11.33       20.89      4.51 o
  -3  14   5        2.53        6.56      3.80 o
  -2  14   5      548.73      533.19     19.63 o
  -1  14   5        2.44        8.67      1.80 o
   0  14   5      258.22      260.04      9.73 o
   1  14   5       15.11       14.72      2.17 o
   2  14   5       10.00       11.85      2.27 o
   3  14   5       79.64       71.89      4.05 o
   4  14   5      155.91      150.04      6.86 o
   5  14   5       10.79       13.92      2.22 o
   6  14   5        6.25       12.00      4.65 o
  -6  15   5      341.97      313.83     15.30 o
  -5  15   5       26.62       32.41      4.47 o
  -4  15   5      710.17      706.57     19.71 o
  -3  15   5      225.56      225.77     11.72 o
  -2  15   5       58.66       69.08      8.73 o
  -1  15   5      148.91      149.87     14.10 o
   0  15   5      457.33      482.82     16.49 o
   1  15   5      138.64      124.29      4.62 o
   2  15   5      196.00      197.75      5.79 o
   3  15   5       36.45       60.08      3.11 o
   4  15   5       58.00       69.17      4.91 o
   5  15   5      127.47      126.35      6.77 o
   6  15   5        1.74        2.11      2.34 o
  -5  16   5        0.35       -2.14      2.14 o
  -4  16   5        2.58        1.59      2.20 o
  -3  16   5       55.17       66.39      6.86 o
  -2  16   5      123.30      114.29      7.82 o
  -1  16   5       69.98       83.37      7.85 o
   0  16   5       98.63      104.51      7.91 o
   1  16   5        4.69        4.46      1.26 o
   2  16   5        0.43        3.52      1.67 o
   3  16   5      290.33      275.04      8.80 o
   4  16   5        2.91       16.22      3.49 o
   5  16   5       10.07       13.17      2.35 o
  -4  17   5        1.01        3.44      2.33 o
  -3  17   5      194.67      169.53     11.96 o
  -2  17   5       16.65       11.50      7.07 o
  -1  17   5       20.99       26.07      4.83 o
   0  17   5       83.92       79.80     16.65 o
   1  17   5       51.78       53.88      3.64 o
   2  17   5        2.61        9.47      3.09 o
   3  17   5       42.78       51.67      4.51 o
   4  17   5       31.33       39.50      4.53 o
  -2  18   5        1.36       11.16      5.21 o
  -1  18   5       41.22       35.32      5.56 o
   0  18   5        0.51        5.83      4.19 o
   1  18   5      121.49      132.94     12.71 o
   2  18   5        6.09       12.19      2.59 o
 -10   0   6      243.76      250.01     25.95 o
  -8   0   6       29.32       42.49      8.15 o
  -6   0   6      682.68      627.73     21.45 o
  -4   0   6     1700.39     1778.31     40.58 o
  -2   0   6      214.05      219.54      5.98 o
   0   0   6      198.24      207.77      4.91 o
   2   0   6     2049.69     2448.24     38.15 o
   4   0   6     4312.13     4760.25    119.02 o
   6   0   6       17.30       28.30      6.51 o
   8   0   6       41.26       52.11      8.43 o
  10   0   6       24.36       33.95      7.91 o
 -11   1   6       21.53       33.51      5.84 o
 -10   1   6      106.90      123.25     14.00 o
  -9   1   6        2.60       18.78      7.81 o
  -8   1   6      314.77      287.70     18.69 o
  -7   1   6       18.87       31.51      5.30 o
  -6   1   6      494.26      464.65     14.01 o
  -5   1   6      714.10      677.63     14.94 o
  -4   1   6     1621.96     1685.64     27.51 o
  -3   1   6       35.26       26.74      2.30 o
  -2   1   6     2874.55     2867.43     31.25 o
  -1   1   6     3888.34     3789.74     33.34 o
   0   1   6     8437.13     7741.59     61.53 o
   1   1   6     1199.44     1254.06     12.70 o
   2   1   6    10487.06    11492.72    123.00 o
   3   1   6      210.77      346.56      8.45 o
   4   1   6       38.88       41.67      3.88 o
   5   1   6       43.64       57.62      4.74 o
   6   1   6        0.14        5.87      2.75 o
   7   1   6        8.43       17.47      3.76 o
   8   1   6       51.52       62.35      6.45 o
   9   1   6       23.04       24.12      4.04 o
  10   1   6      213.40      194.39     20.65 o
  11   1   6        2.49       24.55      5.86 o
 -11   2   6       30.55       27.53      6.23 o
 -10   2   6       13.37       30.93     12.65 o
  -9   2   6       42.11       59.72      7.83 o
  -8   2   6       20.48       39.57      7.42 o
  -7   2   6      306.47      302.89     16.26 o
  -6   2   6       38.73       54.08      5.39 o
  -5   2   6      188.56      206.99      8.31 o
  -4   2   6     3079.20     2885.91     39.31 o
  -3   2   6     2548.74     2681.80     38.78 o
  -2   2   6     8042.44     7784.75     88.99 o
  -1   2   6     1161.35     1065.09     13.53 o
   0   2   6     6150.84     5874.55     50.02 o
   1   2   6       32.67       37.72      1.56 o
   2   2   6     1087.86     1028.27     13.60 o
   3   2   6      317.28      367.98      8.59 o
   4   2   6     9787.30    10342.91    154.16 o
   5   2   6     1138.66     1096.63     23.07 o
   6   2   6     1698.66     1661.39     32.82 o
   7   2   6      273.42      264.10     11.67 o
   8   2   6       86.13       98.20      7.99 o
   9   2   6      122.27      115.69      8.84 o
  10   2   6      249.57      211.49     15.58 o
  11   2   6        0.22       26.51      6.79 o
 -10   3   6       54.37       62.60     13.67 o
  -9   3   6      385.85      380.99     18.92 o
  -8   3   6       42.57       46.74      7.64 o
  -7   3   6       20.54       22.27      5.92 o
  -6   3   6       30.34       21.82      4.73 o
  -5   3   6      421.26      351.79      9.68 o
  -4   3   6       39.11       50.97      3.10 o
  -3   3   6      689.29      562.16     10.31 o
  -2   3   6      323.05      343.36      6.50 o
  -1   3   6     1122.25      967.17      9.93 o
   0   3   6      573.35      575.70      7.42 o
   1   3   6      319.42      303.77      5.11 o
   2   3   6        0.76        2.88      0.81 o
   3   3   6     5794.20     6262.39     81.88 o
   4   3   6      256.30      328.94      9.79 o
   5   3   6       51.40       57.37      4.68 o
   6   3   6      256.77      251.42      9.58 o
   7   3   6      591.30      540.60     17.78 o
   8   3   6      144.93      144.36     10.01 o
   9   3   6        0.42       10.26      4.33 o
  10   3   6        6.95       16.62      4.37 o
  11   3   6       56.06       64.18      8.74 o
 -10   4   6        6.66       53.39     14.51 o
  -9   4   6      256.40      276.79     19.58 o
  -8   4   6      313.14      331.64     16.89 o
  -7   4   6     1587.60     1505.95     36.09 o
  -6   4   6      123.28      132.57      8.48 o
  -5   4   6      856.34      850.35     15.56 o
  -4   4   6      129.55      107.94      5.74 o
  -3   4   6      720.52      779.33     12.02 o
  -2   4   6     1290.59     1480.58     16.35 o
  -1   4   6    17053.88    17912.18    189.89 o
   0   4   6      491.50      533.87      7.26 o
   1   4   6     2195.75     2125.43     27.00 o
   2   4   6     1186.66     1196.51     21.93 o
   3   4   6      824.81      898.42     13.71 o
   4   4   6      178.26      176.14      6.84 o
   5   4   6      581.28      650.88     16.07 o
   6   4   6      278.01      261.41      9.82 o
   7   4   6      123.02      143.11      9.57 o
   8   4   6        9.89       21.68      6.14 o
   9   4   6       20.56       26.98      6.61 o
  10   4   6       32.48       21.33      5.02 o
  11   4   6       73.71       49.85     12.18 o
 -10   5   6       33.10       53.74      9.08 o
  -9   5   6      582.52      594.55     31.81 o
  -8   5   6        7.02       24.62      7.28 o
  -7   5   6      655.89      654.67     20.84 o
  -6   5   6        2.32        5.07      2.47 o
  -5   5   6       94.97       88.32      4.71 o
  -4   5   6      271.79      300.41      8.09 o
  -3   5   6      259.05      285.47      6.38 o
  -2   5   6      410.75      318.94      7.23 o
  -1   5   6      248.24      307.95      6.29 o
   0   5   6        2.00        3.97      1.10 o
   1   5   6        0.32        1.30      0.73 o
   2   5   6     3654.35     3722.01     45.87 o
   3   5   6      142.68      157.82      4.40 o
   4   5   6       58.35       47.23      3.21 o
   5   5   6      818.56      794.08     18.48 o
   6   5   6      344.19      302.70     14.59 o
   7   5   6      772.83      689.63     30.46 o
   8   5   6      435.13      377.94     22.21 o
   9   5   6        6.43       21.27      5.72 o
  10   5   6      142.47      118.94     12.27 o
 -10   6   6       40.36       37.85      6.97 o
  -9   6   6       58.03       96.35     11.97 o
  -8   6   6        7.76       12.83      5.66 o
  -7   6   6      450.29      492.65     24.02 o
  -6   6   6      455.17      473.32     17.55 o
  -5   6   6       76.21       81.08      4.41 o
  -4   6   6       36.66       22.88      2.57 o
  -3   6   6     1184.54     1195.35     18.29 o
  -2   6   6     1250.68     1295.30     24.12 o
  -1   6   6      493.25      500.13     10.45 o
   0   6   6      369.55      447.58      9.97 o
   1   6   6       77.55       49.88      1.92 o
   2   6   6      109.24      106.79      3.22 o
   3   6   6      898.49      838.88     13.15 o
   4   6   6      782.23      820.82     13.71 o
   5   6   6      390.51      366.26     15.31 o
   6   6   6      164.31      143.50     10.05 o
   7   6   6        3.79        7.61      5.12 o
   8   6   6        7.15       13.77      9.72 o
   9   6   6        1.66        8.22      4.80 o
  10   6   6        9.13       26.36      8.09 o
 -10   7   6       14.73       12.84      7.07 o
  -9   7   6       14.24       36.17      8.33 o
  -8   7   6      279.10      290.25     19.26 o
  -7   7   6      107.47      125.60      9.98 o
  -6   7   6      281.67      264.80     13.25 o
  -5   7   6      193.31      187.30      6.60 o
  -4   7   6      108.54      100.88      5.37 o
  -3   7   6     1682.94     1590.63     23.04 o
  -2   7   6        1.14        4.13      1.25 o
  -1   7   6      152.18      141.25      5.32 o
   0   7   6       32.51       57.52      3.65 o
   1   7   6     1049.85     1030.06     19.28 o
   2   7   6        3.07        7.06      1.52 o
   3   7   6      494.88      494.93      9.76 o
   4   7   6       23.49       30.48      2.39 o
   5   7   6       21.60       31.91      4.48 o
   6   7   6      105.56      106.46      8.61 o
   7   7   6        4.16       10.25      5.78 o
   8   7   6       18.24       30.31     12.37 o
   9   7   6      285.00      246.27     18.29 o
  10   7   6        3.80       21.58      5.09 o
 -10   8   6       37.22       50.23     12.84 o
  -9   8   6        1.15        6.40      3.09 o
  -8   8   6       14.18       24.42      5.03 o
  -7   8   6        9.06       14.65      3.03 o
  -6   8   6      204.14      206.07      9.86 o
  -5   8   6      457.00      464.32     11.26 o
  -4   8   6     1024.07      927.41     23.35 o
  -3   8   6      652.68      645.79     10.91 o
  -2   8   6      186.47      160.08      7.29 o
  -1   8   6       23.65       24.84      2.68 o
   0   8   6      296.94      328.69     10.78 o
   1   8   6       39.74       50.12      2.44 o
   2   8   6       23.92       22.21      1.98 o
   3   8   6      881.20      878.50     14.90 o
   4   8   6     1228.15     1226.66     22.12 o
   5   8   6      211.25      171.41      7.51 o
   6   8   6      115.89      125.07      8.30 o
   7   8   6        3.39        8.54      3.32 o
   8   8   6        2.35        8.73      3.99 o
   9   8   6      102.52       93.58     11.95 o
  -9   9   6        0.32       17.58      7.85 o
  -8   9   6      253.25      267.69     14.52 o
  -7   9   6       12.44       20.85      3.54 o
  -6   9   6      348.05      345.83     13.22 o
  -5   9   6       15.97       24.30      2.57 o
  -4   9   6      381.14      312.34      9.58 o
  -3   9   6      350.48      273.55      9.85 o
  -2   9   6     1258.25     1340.37     29.32 o
  -1   9   6      258.05      230.35      7.45 o
   0   9   6     1926.88     1906.70     35.66 o
   1   9   6      203.74      189.34      5.99 o
   2   9   6     3553.77     3418.31     44.29 o
   3   9   6        9.97       10.56      1.51 o
   4   9   6       33.02       30.35      4.14 o
   5   9   6       14.57       20.27      3.03 o
   6   9   6      596.98      542.40     18.30 o
   7   9   6      102.57       95.13      9.25 o
   8   9   6      483.99      436.97     20.37 o
   9   9   6       40.20       32.70     14.70 o
  -9  10   6       17.33        4.00      6.79 o
  -8  10   6       32.08       58.47     10.87 o
  -7  10   6       59.47       62.13      6.23 o
  -6  10   6      147.08      151.15      8.39 o
  -5  10   6        8.99       13.24      2.31 o
  -4  10   6      110.30       98.49      5.01 o
  -3  10   6      443.00      374.33      9.63 o
  -2  10   6      783.19      684.39     18.58 o
  -1  10   6       95.57      126.80      6.14 o
   0  10   6      887.87      810.10     22.88 o
   1  10   6        0.28        8.43      2.53 o
   2  10   6      597.32      549.80     10.29 o
   3  10   6       81.84       99.52      4.01 o
   4  10   6      697.46      655.00     16.16 o
   5  10   6       11.02       15.23      3.13 o
   6  10   6      387.83      415.50     15.70 o
   7  10   6      299.71      286.28     15.41 o
   8  10   6      299.09      286.78     19.43 o
  -8  11   6      589.27      587.85     23.67 o
  -7  11   6        9.33       17.97      3.44 o
  -6  11   6      271.26      262.99     12.04 o
  -5  11   6        2.56       10.46      1.95 o
  -4  11   6       48.76       56.61      3.74 o
  -3  11   6       44.08       50.16      4.04 o
  -2  11   6      970.03      845.02     26.64 o
  -1  11   6        0.02        7.16      1.83 o
   0  11   6       24.94       28.46      3.17 o
   1  11   6      342.08      340.43     10.67 o
   2  11   6      945.41      859.68     14.48 o
   3  11   6      374.51      347.86      9.23 o
   4  11   6        0.91        6.04      1.85 o
   5  11   6       22.06       28.34      3.68 o
   6  11   6      353.62      316.78     11.52 o
   7  11   6        4.32        9.54      3.25 o
   8  11   6        8.32        5.39      3.85 o
  -7  12   6      346.61      361.59     14.41 o
  -6  12   6        5.57       13.06      2.57 o
  -5  12   6       20.04       48.59      5.50 o
  -4  12   6      112.38      116.34      5.23 o
  -3  12   6       38.76       40.02      5.38 o
  -2  12   6      425.96      396.29     15.18 o
  -1  12   6      961.16      911.16     25.37 o
   0  12   6      163.09      151.03      6.81 o
   1  12   6      279.38      276.23      9.60 o
   2  12   6        0.68        5.95      1.66 o
   3  12   6      109.43      118.55      5.09 o
   4  12   6       25.34       35.89      3.76 o
   5  12   6        1.72        9.63      2.41 o
   6  12   6      147.63      139.34      7.15 o
   7  12   6       16.63       21.71      5.16 o
  -7  13   6        0.86        7.04      4.39 o
  -6  13   6       22.68       24.00      4.40 o
  -5  13   6      176.62      180.80      8.53 o
  -4  13   6        2.89        5.55      1.99 o
  -3  13   6      329.64      335.28     14.51 o
  -2  13   6       93.03       98.55      7.66 o
  -1  13   6       83.60       97.26      6.89 o
   0  13   6       62.21       78.69      6.53 o
   1  13   6       54.99       57.23      4.45 o
   2  13   6        9.65        9.13      1.46 o
   3  13   6       32.15       41.01      2.93 o
   4  13   6        4.94        8.24      1.62 o
   5  13   6        0.79        8.83      3.50 o
   6  13   6        3.56        6.72      3.59 o
   7  13   6      159.22      155.59     12.57 o
  -7  14   6      657.18      583.92     38.69 o
  -6  14   6       49.15       64.90      5.92 o
  -5  14   6      112.24      110.47      5.88 o
  -4  14   6        1.94        2.55      1.55 o
  -3  14   6        0.25        6.96      2.46 o
  -2  14   6       75.17       81.84      6.71 o
  -1  14   6      272.92      288.58     12.03 o
   0  14   6      221.90      205.98      8.61 o
   1  14   6     1030.37      998.61     26.90 o
   2  14   6      189.95      188.88      5.64 o
   3  14   6       76.94       75.35      3.62 o
   4  14   6        8.42       13.01      2.37 o
   5  14   6       59.25       61.81      6.75 o
   6  14   6       11.85       11.73      2.27 o
  -6  15   6       13.01        6.98      3.53 o
  -5  15   6      391.06      400.12     16.68 o
  -4  15   6       60.78       71.18      5.36 o
  -3  15   6      920.04      899.80     27.95 o
  -2  15   6      103.72      102.80      7.37 o
  -1  15   6       34.46       42.14     10.23 o
   0  15   6       13.83       19.64      4.80 o
   1  15   6      171.39      175.07      6.49 o
   2  15   6        9.97       11.13      1.41 o
   3  15   6      205.44      212.33      7.14 o
   4  15   6      155.41      154.44      7.52 o
   5  15   6       46.39       49.85      6.95 o
  -5  16   6      100.86      109.57     11.53 o
  -4  16   6       20.03       19.06      3.11 o
  -3  16   6        1.18        5.31      2.30 o
  -2  16   6        7.02       14.15      4.42 o
  -1  16   6      169.02      144.40     10.79 o
   0  16   6       16.79       19.53      4.60 o
   1  16   6        2.11        4.38      1.29 o
   2  16   6      110.03      111.81     10.30 o
   3  16   6       53.76       66.63      4.08 o
   4  16   6      583.37      593.85     19.96 o
   5  16   6       35.60       49.27     12.21 o
  -4  17   6      212.21      251.68     17.67 o
  -3  17   6        4.78       13.41      5.53 o
  -2  17   6      104.19       95.30      8.87 o
  -1  17   6       34.30       40.02      6.88 o
   0  17   6       92.34       88.16     10.51 o
   1  17   6       32.78       42.58      3.33 o
   2  17   6      166.79      164.72      6.90 o
   3  17   6       90.71       91.39      5.04 o
   4  17   6        2.35       12.22      2.18 o
  -2  18   6       91.39       79.52     12.74 o
  -1  18   6       79.26       85.70      9.11 o
   0  18   6        5.77        6.70      3.37 o
   1  18   6       18.54       27.22      3.50 o
   2  18   6        7.20       13.55      5.12 o
 -11   0   7      245.29      211.69     23.07 o
  -9   0   7        2.66       24.00      8.65 o
  -7   0   7        3.91        7.63      9.02 o
  -5   0   7       44.74       66.51      6.79 o
  -3   0   7     1844.81     2069.30     38.15 o
  -1   0   7     7768.11     7389.54     88.82 o
   1   0   7      230.84      232.32      5.71 o
   3   0   7     2467.13     2916.65     59.43 o
   5   0   7      811.20      834.55     30.21 o
   7   0   7       18.26       17.49      5.22 o
   9   0   7       12.06       17.92      4.98 o
 -11   1   7        2.06       19.95      5.16 o
 -10   1   7        1.42       19.62      9.21 o
  -9   1   7        4.24       28.64      7.16 o
  -8   1   7       21.77       21.55      5.30 o
  -7   1   7      109.87      118.51      8.87 o
  -6   1   7       16.96       25.91      5.13 o
  -5   1   7      336.80      314.23      9.48 o
  -4   1   7        5.87       11.57      2.21 o
  -3   1   7     3223.68     3572.25     43.99 o
  -2   1   7        0.10        3.43      1.17 o
  -1   1   7       49.25       46.88      1.67 o
   0   1   7     1248.46     1229.83     12.27 o
   1   1   7     1002.02      966.99     10.28 o
   2   1   7        0.03        6.77      1.12 o
   3   1   7     6405.06     7279.63     99.15 o
   4   1   7     2150.25     2230.98     38.66 o
   5   1   7        0.39        7.70      1.80 o
   6   1   7       82.84       62.21      6.47 o
   7   1   7       35.73       51.39      5.69 o
   8   1   7       44.18       47.63      5.73 o
   9   1   7      106.82      111.41      8.70 o
  10   1   7        4.43       25.95      5.21 o
 -10   2   7        2.50       24.82      8.42 o
  -9   2   7      156.36      165.51     12.29 o
  -8   2   7        1.06       14.14      4.40 o
  -7   2   7        0.84       10.72      4.99 o
  -6   2   7     1214.33     1137.32     25.18 o
  -5   2   7      106.55       86.08      5.70 o
  -4   2   7        4.72        1.15      1.45 o
  -3   2   7     1002.38      892.30     13.66 o
  -2   2   7     7817.83     7789.60     89.77 o
  -1   2   7     4121.91     3977.72     40.82 o
   0   2   7     4855.74     4826.53     44.59 o
   1   2   7      407.64      423.30      5.84 o
   2   2   7       16.69       29.09      1.75 o
   3   2   7      387.08      351.24      8.60 o
   4   2   7      583.59      620.89     14.81 o
   5   2   7     1444.89     1507.01     29.46 o
   6   2   7      502.74      469.30     13.92 o
   7   2   7        8.04       14.64      4.60 o
   8   2   7       88.74       88.09      7.00 o
   9   2   7      191.19      162.67     20.32 o
  10   2   7       80.15       64.15     15.25 o
  11   2   7       77.89       59.81     12.65 o
 -10   3   7        9.55       35.99     10.60 o
  -9   3   7       19.11       23.38      5.80 o
  -8   3   7     1879.88     1895.85     52.04 o
  -7   3   7       22.24       22.43      4.98 o
  -6   3   7        7.50        8.46      4.69 o
  -5   3   7        1.82        7.29      2.69 o
  -4   3   7     1024.90     1051.38     17.30 o
  -3   3   7       12.00        7.98      1.75 o
  -2   3   7     5070.06     5021.86     54.75 o
  -1   3   7     3528.38     3759.64     34.18 o
   0   3   7     5795.21     5742.42     50.71 o
   1   3   7      634.67      692.75      9.65 o
   2   3   7      707.76      812.02     12.21 o
   3   3   7      477.24      404.48      8.66 o
   4   3   7      302.42      316.08      9.59 o
   5   3   7      147.69      202.75      7.95 o
   6   3   7       15.26       11.88      2.97 o
   7   3   7       24.35       31.98      4.54 o
   8   3   7       77.24       88.13      7.81 o
   9   3   7       59.52       98.76     12.43 o
  10   3   7       10.24       22.88     11.67 o
  11   3   7       37.29       63.25      8.74 o
 -10   4   7        8.28       34.23     10.05 o
  -9   4   7        0.04       11.16     13.49 o
  -8   4   7       97.50      108.57     10.81 o
  -7   4   7       70.93      103.89      8.64 o
  -6   4   7      291.49      303.81     15.52 o
  -5   4   7      778.90      724.82     13.96 o
  -4   4   7      323.90      337.19      8.79 o
  -3   4   7     3643.45     3795.14     49.43 o
  -2   4   7     3162.16     3139.73     35.35 o
  -1   4   7     3263.72     3333.95     31.78 o
   0   4   7     1781.04     1722.14     18.26 o
   1   4   7       30.93       30.39      1.61 o
   2   4   7     2092.83     2183.16     26.13 o
   3   4   7      173.46      190.88      5.15 o
   4   4   7     1623.75     1689.53     30.97 o
   5   4   7        2.29        7.32      1.87 o
   6   4   7      805.85      801.73     19.77 o
   7   4   7       88.93       83.59      7.35 o
   8   4   7       31.45       37.91      7.96 o
   9   4   7      161.49      150.89     14.41 o
  10   4   7       71.55       81.43     23.67 o
  11   4   7       56.99       75.71     10.51 o
 -10   5   7      123.52      156.18     13.94 o
  -9   5   7      177.81      199.81     26.88 o
  -8   5   7     1650.96     1607.64     57.26 o
  -7   5   7       82.34       94.76      8.39 o
  -6   5   7       47.92       49.56      6.09 o
  -5   5   7      235.31      206.84      7.25 o
  -4   5   7       19.17       21.81      3.39 o
  -3   5   7       93.33      107.15      3.70 o
  -2   5   7      660.56      779.20     13.79 o
  -1   5   7      708.91      787.75     10.22 o
   0   5   7       45.10       62.56      2.35 o
   1   5   7      440.06      517.08      6.95 o
   2   5   7      105.00      117.52      3.02 o
   3   5   7       21.93       19.69      2.06 o
   4   5   7      165.17      143.37      5.44 o
   5   5   7      154.34      167.90      7.13 o
   6   5   7       54.55       88.18      8.53 o
   7   5   7       35.78       36.35      8.08 o
   8   5   7       33.64       49.80     14.84 o
   9   5   7       60.19       52.98     16.46 o
  10   5   7      111.26      107.64     11.51 o
 -10   6   7       98.50       98.08     12.92 o
  -9   6   7       42.46       61.03     10.26 o
  -8   6   7       32.04       56.59      9.96 o
  -7   6   7      208.27      226.01     12.88 o
  -6   6   7     1007.69      991.96     25.90 o
  -5   6   7       36.84       59.48      4.35 o
  -4   6   7     1313.22     1289.44     20.25 o
  -3   6   7      403.40      309.50      6.71 o
  -2   6   7      746.01      859.75     12.52 o
  -1   6   7      446.17      474.80      9.74 o
   0   6   7      648.21      652.04     13.17 o
   1   6   7      287.33      280.63      7.11 o
   2   6   7      839.47      738.40     10.72 o
   3   6   7      396.87      363.24      7.47 o
   4   6   7      592.47      611.70     13.69 o
   5   6   7      279.51      281.49     13.09 o
   6   6   7       82.73       96.78     12.40 o
   7   6   7        3.64       10.58      5.52 o
   8   6   7       41.13       55.22      9.66 o
   9   6   7       43.37       50.30      9.37 o
  10   6   7       96.75      112.01     11.82 o
 -10   7   7       16.65       33.67      9.49 o
  -9   7   7       69.04       87.34     12.18 o
  -8   7   7       71.96      120.66     12.50 o
  -7   7   7      147.88      170.76     10.86 o
  -6   7   7      629.80      605.30     18.42 o
  -5   7   7      154.22      141.92      5.75 o
  -4   7   7      248.73      211.92      8.31 o
  -3   7   7        3.78        3.89      2.09 o
  -2   7   7     1146.94      968.23     21.09 o
  -1   7   7       50.15       83.59      4.06 o
   0   7   7      249.20      203.60      7.12 o
   1   7   7       29.12       37.84      2.31 o
   2   7   7      822.81      827.29     12.47 o
   3   7   7      857.51      811.40     13.97 o
   4   7   7      787.16      773.30     19.75 o
   5   7   7       68.72       45.45      5.26 o
   6   7   7      110.86      118.48      9.54 o
   7   7   7        1.17        7.69      7.44 o
   8   7   7      117.49      145.04     13.91 o
   9   7   7      101.29      124.60     13.11 o
  10   7   7        2.27       14.40      7.12 o
 -10   8   7      137.59      160.07     20.74 o
  -9   8   7      102.92      132.51     11.19 o
  -8   8   7       14.08       29.10      4.40 o
  -7   8   7      167.86      191.93     13.64 o
  -6   8   7      250.77      261.31     11.20 o
  -5   8   7      113.33      106.48      5.12 o
  -4   8   7        0.04        2.88      2.37 o
  -3   8   7      884.43      881.50     14.75 o
  -2   8   7      181.28      134.39      9.20 o
  -1   8   7     1360.74     1297.85     30.11 o
   0   8   7        6.64        8.92      1.92 o
   1   8   7       32.99       54.51      3.33 o
   2   8   7        3.78        5.41      0.89 o
   3   8   7      338.86      327.61      7.73 o
   4   8   7        0.99        4.70      2.25 o
   5   8   7      484.18      448.31     16.45 o
   6   8   7        4.51        6.30      2.27 o
   7   8   7      240.01      222.50     13.29 o
   8   8   7        3.73        6.23      8.70 o
   9   8   7       10.65       10.91      4.48 o
  -9   9   7       38.44       52.24      5.99 o
  -8   9   7        7.98       14.91      4.88 o
  -7   9   7      395.53      350.35     14.17 o
  -6   9   7      286.40      253.49     11.01 o
  -5   9   7        1.24        9.73      2.28 o
  -4   9   7       16.79       23.25      2.98 o
  -3   9   7      785.40      688.61     21.22 o
  -2   9   7      273.75      274.22      9.85 o
  -1   9   7      124.56      130.78      5.51 o
   0   9   7      252.33      242.62      8.48 o
   1   9   7      950.28      867.93     24.76 o
   2   9   7      167.09      164.67      7.80 o
   3   9   7     2766.19     2632.82     36.34 o
   4   9   7       23.50       31.49      3.66 o
   5   9   7      300.71      301.92     12.34 o
   6   9   7        7.94       15.78      3.07 o
   7   9   7      343.10      332.14     16.78 o
   8   9   7        0.25        9.90      3.87 o
   9   9   7      280.90      266.15     18.74 o
  -9  10   7      292.25      234.11     26.51 o
  -8  10   7       14.15       34.67     14.97 o
  -7  10   7      254.96      251.47     11.58 o
  -6  10   7      286.73      261.46     11.29 o
  -5  10   7       95.27       88.88      6.66 o
  -4  10   7       91.86       95.85      4.91 o
  -3  10   7      639.16      598.76     13.21 o
  -2  10   7       86.43       92.09      6.92 o
  -1  10   7     1804.39     1742.37     33.96 o
   0  10   7      430.27      417.65     15.30 o
   1  10   7      637.18      607.69     13.40 o
   2  10   7      303.57      299.26      6.98 o
   3  10   7        0.51        6.98      1.64 o
   4  10   7       26.90       31.50      3.60 o
   5  10   7      823.97      720.61     18.23 o
   6  10   7       25.33       25.94      7.79 o
   7  10   7       92.25      107.94      9.49 o
   8  10   7       92.09       83.75     11.69 o
  -8  11   7        1.45       14.22      4.00 o
  -7  11   7       52.99       64.69     12.95 o
  -6  11   7      187.12      158.45      8.36 o
  -5  11   7        0.77        5.34      1.83 o
  -4  11   7      140.47      143.83      6.04 o
  -3  11   7       83.34       91.21      5.18 o
  -2  11   7      478.56      451.18     16.34 o
  -1  11   7       31.81       33.82      4.54 o
   0  11   7      271.10      291.00     10.03 o
   1  11   7     2310.09     2208.98     41.93 o
   2  11   7       90.42       78.68      3.47 o
   3  11   7       24.87       32.81      3.06 o
   4  11   7      661.97      600.08     15.59 o
   5  11   7       29.74       28.89      3.57 o
   6  11   7      173.16      193.20     10.12 o
   7  11   7        0.17        2.82      3.83 o
   8  11   7       67.07       55.60      8.95 o
  -7  12   7        6.77        7.25      7.44 o
  -6  12   7        1.13        6.52      5.20 o
  -5  12   7        1.82       10.74      3.86 o
  -4  12   7        2.35        9.53      2.09 o
  -3  12   7       11.93       25.10      5.06 o
  -2  12   7       93.68      104.65      7.33 o
  -1  12   7        0.43        7.81      2.30 o
   0  12   7       56.03       68.01      6.18 o
   1  12   7       12.22       18.37      3.44 o
   2  12   7       59.50       63.50      3.60 o
   3  12   7      301.75      333.11      9.24 o
   4  12   7        0.36       10.22      2.01 o
   5  12   7      351.55      381.65     12.48 o
   6  12   7       25.83       28.64      3.87 o
   7  12   7       56.41       43.95     18.88 o
  -7  13   7        1.62       31.20     12.64 o
  -6  13   7       69.07       86.46      6.79 o
  -5  13   7        0.16        8.47      2.15 o
  -4  13   7      372.06      341.34     10.04 o
  -3  13   7       59.13       69.11      7.87 o
  -2  13   7      441.01      467.33     30.22 o
  -1  13   7       40.52       44.60      6.61 o
   0  13   7       21.09       24.48      4.05 o
   1  13   7        0.00        2.16      1.85 o
   2  13   7      131.16      132.10      5.06 o
   3  13   7        6.25       12.09      1.89 o
   4  13   7      322.81      322.96      9.75 o
   5  13   7       17.31       22.40      3.02 o
   6  13   7       23.20       23.96      6.22 o
   7  13   7       56.43       71.92      9.49 o
  -7  14   7        7.10       13.21      5.21 o
  -6  14   7      534.06      546.17     24.34 o
  -5  14   7        0.03        0.57      2.06 o
  -4  14   7       52.68       64.05      5.30 o
  -3  14   7        0.79        3.69      3.03 o
  -2  14   7       33.38       37.98      5.98 o
  -1  14   7       19.76       14.60      4.18 o
   0  14   7      175.76      202.80      8.78 o
   1  14   7      275.40      296.51     13.81 o
   2  14   7      611.06      625.32     12.21 o
   3  14   7       56.65       70.84      3.95 o
   4  14   7      221.31      233.79      8.91 o
   5  14   7        0.02        7.52      2.36 o
   6  14   7        8.52       20.28      4.05 o
  -6  15   7        0.01        4.93      3.07 o
  -5  15   7       34.32       44.36     10.26 o
  -4  15   7        9.99       15.60      3.66 o
  -3  15   7        0.56        6.69      6.74 o
  -2  15   7      615.37      619.02     25.53 o
  -1  15   7       21.62       29.62      5.36 o
   0  15   7      248.95      239.49     14.29 o
   1  15   7        9.54       20.73      5.61 o
   2  15   7       26.22       38.69      2.65 o
   3  15   7        8.09       18.83      2.77 o
   4  15   7       52.38       61.64      5.09 o
   5  15   7       25.03       36.54      3.91 o
  -5  16   7        0.09        8.03      2.17 o
  -4  16   7       15.67       23.44      5.98 o
  -3  16   7       70.50       73.51      6.99 o
  -2  16   7        5.67       12.70      4.01 o
  -1  16   7      160.34      145.39     13.44 o
   0  16   7        3.41        2.19      2.76 o
   1  16   7      178.82      173.07     13.25 o
   2  16   7        3.69        5.77      2.75 o
   3  16   7        5.03        6.72      1.73 o
   4  16   7        0.67       10.20      2.15 o
   5  16   7      596.57      553.84     24.01 o
  -4  17   7        4.43        9.86      3.72 o
  -2  17   7      168.14      162.19     11.79 o
  -1  17   7       65.64       46.57      6.86 o
   0  17   7        3.93        1.67      2.67 o
   1  17   7      229.38      209.84     12.99 o
   2  17   7       60.99       74.90      4.40 o
   3  17   7      615.38      631.99     19.60 o
   4  17   7       64.08       77.20      5.63 o
  -2  18   7       25.11        7.35      5.49 o
  -1  18   7        3.05       -3.16      3.72 o
   0  18   7       52.93       58.32     11.07 o
   1  18   7       24.55       39.75      6.45 o
   2  18   7       61.42       66.29      4.67 o
 -10   0   8      314.31      324.05     32.00 o
  -8   0   8      291.10      342.65     31.62 o
  -6   0   8      653.72      587.44     20.87 o
  -4   0   8      683.94      631.37     19.15 o
  -2   0   8      301.67      319.28      8.20 o
   0   0   8      214.17      211.00      4.37 o
   2   0   8        0.38        3.09      1.53 o
   4   0   8     3554.01     4064.59     87.70 o
   6   0   8        6.01        7.13      3.67 o
   8   0   8      633.37      543.06     26.59 o
 -11   1   8       16.16       30.96      5.83 o
 -10   1   8       55.30       78.53     15.58 o
  -9   1   8      201.90      231.98     18.32 o
  -8   1   8       13.79       21.55      5.37 o
  -7   1   8       15.43       17.22      5.33 o
  -6   1   8      442.90      411.83     13.28 o
  -5   1   8      334.29      305.47      9.39 o
  -4   1   8      728.25      626.57     13.43 o
  -3   1   8       38.94       53.96      3.27 o
  -2   1   8     3979.63     4104.95     46.23 o
  -1   1   8      165.14      202.50      4.07 o
   0   1   8        2.82        4.03      0.97 o
   1   1   8     1247.10     1152.10     14.55 o
   2   1   8      139.20      125.23      3.40 o
   3   1   8      382.09      372.73      8.85 o
   4   1   8     2971.92     3105.82     51.45 o
   5   1   8     3197.88     3402.62     57.24 o
   6   1   8        1.95        7.27      3.02 o
   7   1   8      829.88      815.34     23.36 o
   8   1   8        6.69       17.13      3.22 o
   9   1   8       49.80       54.78      6.75 o
  10   1   8        4.72        5.12      4.28 o
 -10   2   8      326.17      298.96     34.09 o
  -9   2   8       15.80       40.15      9.09 o
  -8   2   8      652.26      677.61     26.24 o
  -7   2   8       32.49       64.41     14.72 o
  -6   2   8        1.77        4.60      2.75 o
  -5   2   8     1669.64     1567.88     30.37 o
  -4   2   8       10.90        2.88      2.25 o
  -3   2   8     1472.07     1598.41     20.60 o
  -2   2   8     2174.63     1958.44     25.18 o
  -1   2   8      295.58      282.87      5.08 o
   0   2   8      866.38      772.41      9.63 o
   1   2   8     2471.15     2410.47     29.95 o
   2   2   8     2494.85     2497.58     29.27 o
   3   2   8       55.79       65.14      3.59 o
   4   2   8      993.68     1076.45     22.32 o
   5   2   8       94.24      124.40      7.45 o
   6   2   8      708.63      693.89     20.00 o
   7   2   8       68.04       73.36      6.22 o
   8   2   8      210.51      189.07      9.96 o
   9   2   8       45.98       45.51      8.61 o
  10   2   8      113.53      121.62     11.53 o
  11   2   8        3.66        6.51      4.56 o
 -10   3   8       98.67       86.13     17.86 o
  -9   3   8       29.82       42.90      6.45 o
  -8   3   8       82.53      130.63     11.22 o
  -7   3   8     1208.38     1206.23     31.35 o
  -6   3   8       12.94       19.88      4.73 o
  -5   3   8      158.77      154.73      7.21 o
  -4   3   8      472.61      434.52      9.52 o
  -3   3   8      442.95      365.63      8.69 o
  -2   3   8     4686.62     4496.11     49.11 o
  -1   3   8     1233.58     1003.71     11.45 o
   0   3   8     1027.19     1150.21     11.75 o
   1   3   8      294.51      274.33      4.82 o
   2   3   8       35.88       38.21      2.49 o
   3   3   8       43.97       30.87      2.69 o
   4   3   8        2.87        6.64      1.71 o
   5   3   8      940.34     1025.98     22.35 o
   6   3   8        7.63        6.55      1.73 o
   7   3   8        8.07       10.80      2.99 o
   8   3   8       14.98       18.54      6.41 o
   9   3   8      196.11      190.52     15.45 o
  10   3   8       78.89       91.55     11.77 o
  11   3   8        1.86        8.46      4.93 o
 -10   4   8       11.94       22.79      8.56 o
  -9   4   8      150.89      188.79     26.69 o
  -8   4   8        0.50       24.29      5.80 o
  -7   4   8        0.89        8.40      3.28 o
  -6   4   8      316.98      276.13     12.45 o
  -5   4   8      365.19      361.59     10.05 o
  -4   4   8      286.65      273.50      7.95 o
  -3   4   8      708.21      616.85     12.36 o
  -2   4   8      135.38      143.94      3.91 o
  -1   4   8     1575.68     1684.37     17.91 o
   0   4   8      470.83      555.92      6.97 o
   1   4   8      173.86      178.28      4.02 o
   2   4   8       12.50       41.02      2.23 o
   3   4   8      993.59      964.18     17.44 o
   4   4   8        0.01        2.69      1.72 o
   5   4   8       86.97       85.51      5.21 o
   6   4   8      466.95      400.07     14.10 o
   7   4   8      130.27      127.78     12.67 o
   8   4   8      327.43      283.97     18.86 o
   9   4   8      116.47      115.31     13.70 o
  10   4   8        2.47       11.52      6.05 o
 -10   5   8      135.79      149.53     27.86 o
  -9   5   8      131.02      156.53     15.06 o
  -8   5   8       79.93       97.43     10.36 o
  -7   5   8     2157.05     2064.63     46.25 o
  -6   5   8      115.96      125.48      8.81 o
  -5   5   8        3.72        7.21      4.17 o
  -4   5   8     1657.62     1664.79     30.53 o
  -3   5   8      318.67      295.38      6.49 o
  -2   5   8      425.10      502.91      9.68 o
  -1   5   8     2665.48     2931.31     29.46 o
   0   5   8       39.91       32.72      1.60 o
   1   5   8      608.48      646.59      8.96 o
   2   5   8        3.18       13.62      1.74 o
   3   5   8       36.47       33.72      2.93 o
   4   5   8      149.76      179.75      6.28 o
   5   5   8        0.36        7.05      1.90 o
   6   5   8       54.77       73.51      7.69 o
   7   5   8       10.41       14.68      5.80 o
   8   5   8       71.10       65.81     10.19 o
   9   5   8       96.40       91.50     14.88 o
  10   5   8      161.29      149.08     14.84 o
 -10   6   8      116.82      120.54     20.00 o
  -9   6   8      144.39      170.45     16.74 o
  -8   6   8       57.42      106.60     13.61 o
  -7   6   8        0.96       23.76      7.27 o
  -6   6   8      752.88      751.97     22.21 o
  -5   6   8      587.17      598.92     15.41 o
  -4   6   8       17.86       15.78      2.86 o
  -3   6   8      319.04      316.45      6.76 o
  -2   6   8      619.59      717.07     12.07 o
  -1   6   8      218.94      202.88      4.71 o
   0   6   8        7.45       12.20      1.37 o
   1   6   8     4927.58     4765.09     68.12 o
   2   6   8      276.97      306.59      6.44 o
   3   6   8     1191.47     1128.03     18.24 o
   4   6   8       22.46       11.39      2.39 o
   5   6   8       46.63       49.71     10.25 o
   6   6   8      224.38      202.41     11.83 o
   7   6   8        8.99        8.13      7.49 o
   8   6   8       58.90       77.26     17.11 o
   9   6   8      276.76      239.69     17.90 o
  10   6   8       12.35       20.37      5.81 o
 -10   7   8       14.22        8.74      5.86 o
  -9   7   8       19.86       23.56      7.09 o
  -8   7   8        3.56       18.54      5.80 o
  -7   7   8       21.23       31.11      8.54 o
  -6   7   8      783.94      821.03     22.46 o
  -5   7   8      290.99      254.16     10.76 o
  -4   7   8        3.66       10.80      2.56 o
  -3   7   8        1.95        6.00      2.29 o
  -2   7   8       45.03       29.03      1.98 o
  -1   7   8      176.47      184.39      6.03 o
   0   7   8      220.16      262.11      9.05 o
   1   7   8     1027.40      992.69     13.85 o
   2   7   8      200.83      205.80      5.45 o
   3   7   8      405.17      379.61      9.28 o
   4   7   8      590.65      579.08     14.95 o
   5   7   8      304.45      287.02     11.85 o
   6   7   8      129.23      119.01      8.23 o
   7   7   8      348.34      325.91     20.21 o
   8   7   8      111.10      114.10     13.59 o
   9   7   8      358.21      311.59     30.37 o
  10   7   8      108.23      119.24     20.00 o
  -9   8   8       72.83       79.74     24.32 o
  -8   8   8      161.54      197.36     16.40 o
  -7   8   8       93.66      100.06      6.96 o
  -6   8   8       91.14       93.70      6.89 o
  -5   8   8      150.89      143.06      6.50 o
  -4   8   8      589.16      479.83     18.73 o
  -3   8   8      350.01      329.01      7.77 o
  -2   8   8     1165.34     1128.40     20.55 o
  -1   8   8       14.76       13.41      2.16 o
   0   8   8     1702.13     1626.74     31.50 o
   1   8   8       11.51       26.10      1.65 o
   2   8   8       12.87       20.09      2.24 o
   3   8   8      347.95      291.33      7.32 o
   4   8   8      295.55      333.69     12.31 o
   5   8   8        1.00        3.29      1.87 o
   6   8   8       91.89       83.37      7.35 o
   7   8   8        9.36       18.80      4.40 o
   8   8   8      328.33      287.61     16.15 o
   9   8   8       39.33       37.63     12.60 o
  -9   9   8       95.64      104.03     17.35 o
  -8   9   8       12.13       28.75      6.79 o
  -7   9   8      410.41      428.22     15.74 o
  -6   9   8      413.70      379.46     13.85 o
  -5   9   8       60.95       83.44      5.23 o
  -4   9   8      295.28      295.32      8.02 o
  -3   9   8       16.92       18.20      2.60 o
  -2   9   8     1601.36     1440.27     36.20 o
  -1   9   8      238.29      226.48      9.24 o
   0   9   8      133.32      128.12      7.52 o
   1   9   8      857.56      734.69     15.62 o
   2   9   8       60.85       79.44      3.37 o
   3   9   8       94.79      100.12      5.01 o
   4   9   8     2457.16     2325.78     40.94 o
   5   9   8        6.84       11.64      2.78 o
   6   9   8      458.10      476.66     17.26 o
   7   9   8        3.29       10.41      4.11 o
   8   9   8        3.27        7.27      3.41 o
   9   9   8        0.00        8.76      4.04 o
  -8  10   8      121.40      117.88     16.37 o
  -7  10   8        8.60       13.36      9.53 o
  -6  10   8      243.17      240.86     11.32 o
  -5  10   8        8.04       12.59      2.29 o
  -4  10   8      303.02      264.95      7.56 o
  -3  10   8     1084.27      962.44     32.49 o
  -2  10   8       32.37       53.07      6.66 o
  -1  10   8      170.81      170.28      8.89 o
   0  10   8      631.12      613.80     16.03 o
   1  10   8        0.59        5.88      2.35 o
   2  10   8      611.37      607.36     11.32 o
   3  10   8      229.75      195.12      6.62 o
   4  10   8      144.09      144.80      6.80 o
   5  10   8       15.05       26.69      4.11 o
   6  10   8      311.84      307.97     14.79 o
   7  10   8      130.25      110.67      9.88 o
   8  10   8       12.90       20.76      6.16 o
  -8  11   8        0.00       22.79      9.49 o
  -7  11   8       35.20       63.71     12.14 o
  -6  11   8       76.34       98.15      8.28 o
  -5  11   8       15.89       31.62      3.56 o
  -4  11   8      367.30      355.88     10.35 o
  -3  11   8      181.33      199.43     10.46 o
  -2  11   8      465.42      443.52     16.22 o
  -1  11   8        2.38        7.72      2.49 o
   0  11   8      169.72      160.23      8.93 o
   1  11   8      148.48      139.45      9.53 o
   2  11   8        0.08        3.84      2.01 o
   3  11   8       73.15       72.33      4.29 o
   4  11   8      515.50      481.54     13.68 o
   5  11   8       51.63       68.80      6.46 o
   6  11   8      400.75      408.79     16.07 o
   7  11   8        0.94       13.22      3.36 o
   8  11   8        1.80        4.66      6.09 o
  -7  12   8       35.50       59.35     11.51 o
  -6  12   8      158.54      152.61      9.17 o
  -5  12   8     1244.40     1149.07     23.47 o
  -4  12   8      100.75       97.58      4.84 o
  -3  12   8      327.44      302.02     13.47 o
  -2  12   8       18.76       23.20      3.99 o
  -1  12   8       42.45       65.34      7.95 o
   0  12   8        8.35       16.32      3.42 o
   1  12   8      628.84      590.78     19.90 o
   2  12   8      163.68      157.52      5.56 o
   3  12   8     1219.19     1161.75     21.57 o
   4  12   8        0.22       11.22      2.20 o
   5  12   8      224.92      209.22     11.28 o
   6  12   8      210.94      174.57      9.63 o
   7  12   8       25.21       31.40      9.67 o
  -7  13   8      252.12      264.33     15.03 o
  -6  13   8        3.23        8.23      6.70 o
  -5  13   8        0.94        7.42      3.60 o
  -4  13   8        1.43       12.44      2.10 o
  -3  13   8      269.34      285.72     14.69 o
  -2  13   8       37.10       56.27      5.97 o
  -1  13   8      448.82      437.95     20.29 o
   0  13   8      301.09      270.79     12.77 o
   1  13   8        2.03        5.84      4.28 o
   2  13   8        1.03        8.66      1.81 o
   3  13   8       61.90       54.91      4.01 o
   4  13   8       24.80       34.93      3.28 o
   5  13   8       31.20       26.88      3.32 o
   6  13   8        3.90        4.33      3.13 o
   7  13   8       97.38       64.26      9.14 o
  -7  14   8        4.39        5.95      4.09 o
  -6  14   8       55.93       99.98     21.16 o
  -5  14   8      468.71      435.98     19.24 o
  -4  14   8       97.02       84.72     12.70 o
  -3  14   8      453.94      435.13     17.43 o
  -2  14   8       10.65       19.85      3.21 o
  -1  14   8      144.24      153.09     11.21 o
   0  14   8       54.41       62.35      6.64 o
   1  14   8       17.00       19.74      3.85 o
   2  14   8        0.32        5.27      1.78 o
   3  14   8      795.80      784.73     16.66 o
   4  14   8       42.21       63.72      5.16 o
   5  14   8      352.38      354.65     13.05 o
   6  14   8      102.80      107.62     10.14 o
  -6  15   8       10.16       13.86      5.21 o
  -5  15   8      150.82      133.54      6.50 o
  -4  15   8       36.75       40.54      7.25 o
  -3  15   8      150.18      141.68     11.47 o
  -2  15   8       12.17       20.14      5.25 o
  -1  15   8      144.34      124.54     10.25 o
   0  15   8       10.85        6.63      3.43 o
   1  15   8      585.27      581.61     21.13 o
   2  15   8        3.17        9.32      1.86 o
   3  15   8      410.75      436.20     11.39 o
   4  15   8       20.46       26.34      3.17 o
   5  15   8        0.04        6.16      2.40 o
  -5  16   8      259.69      251.18     12.09 o
  -4  16   8       43.96       42.82     11.39 o
  -3  16   8       29.00       45.20     10.98 o
  -2  16   8      168.16      142.93     11.42 o
  -1  16   8      108.07      103.04      9.20 o
   0  16   8      249.42      238.90     14.79 o
   1  16   8       21.25       21.73     10.70 o
   2  16   8      305.24      317.36     10.51 o
   3  16   8       35.74       43.08      3.96 o
   4  16   8       61.53       76.31      4.83 o
  -4  17   8       15.67       26.88      4.93 o
  -2  17   8       53.71       42.33      6.93 o
  -1  17   8       89.93      100.12     10.25 o
   0  17   8       57.68       52.89      7.36 o
   1  17   8       32.70       51.55      6.94 o
   2  17   8       52.79       59.07      4.20 o
   3  17   8      246.58      252.09      9.63 o
   4  17   8      216.65      215.54     14.09 o
  -1  18   8       47.07       61.29     11.07 o
   0  18   8       50.95       34.51      9.86 o
   1  18   8       33.08       26.97      8.46 o
 -11   0   9      211.60      177.56     21.21 o
  -9   0   9       44.20       49.11     14.42 o
  -7   0   9      204.94      188.21     14.96 o
  -5   0   9      674.28      668.01     21.54 o
  -3   0   9     6201.38     5981.44    120.72 o
  -1   0   9       58.84       55.87      2.40 o
   1   0   9      389.30      375.11      7.77 o
   3   0   9      413.78      341.35     14.01 o
   5   0   9      799.20     1026.26     27.30 o
   7   0   9        0.10       13.21      4.36 o
   9   0   9        3.67       11.31      3.84 o
 -11   1   9      157.74      155.98     17.95 o
 -10   1   9       73.21       81.23     12.34 o
  -9   1   9       26.62       49.04      9.93 o
  -8   1   9       95.37       97.93      9.54 o
  -7   1   9        6.97       13.95      4.52 o
  -6   1   9       54.13       68.02      5.86 o
  -5   1   9      242.72      213.84      7.74 o
  -4   1   9      503.63      493.86     11.65 o
  -3   1   9       42.84       18.76      2.27 o
  -2   1   9     3869.03     4015.00     48.44 o
  -1   1   9      384.07      377.05      6.20 o
   0   1   9       91.26       71.91      2.90 o
   1   1   9      212.90      243.40      4.75 o
   2   1   9      519.41      594.30     10.37 o
   3   1   9      152.66      145.33      4.66 o
   4   1   9       15.88       15.23      2.40 o
   5   1   9     2624.00     2926.57     49.46 o
   6   1   9      940.40      909.68     24.06 o
   7   1   9      289.65      294.46     12.53 o
   8   1   9        2.74       14.69      2.72 o
   9   1   9       26.43       37.05      7.42 o
  10   1   9       31.98       37.95      8.18 o
 -10   2   9        1.27       20.34      5.72 o
  -9   2   9        3.40       28.32      7.07 o
  -8   2   9        6.47       18.68      5.81 o
  -7   2   9       95.19      120.14     10.83 o
  -6   2   9       86.68       83.29      7.69 o
  -5   2   9        3.01        4.83      1.87 o
  -4   2   9        0.94        4.05      2.72 o
  -3   2   9       25.27       22.12      2.23 o
  -2   2   9        0.09        4.56      1.12 o
  -1   2   9      419.92      560.24      8.40 o
   0   2   9      469.65      564.43      7.38 o
   1   2   9      542.70      668.07      9.04 o
   2   2   9      443.17      478.73      8.57 o
   3   2   9        1.38        2.03      1.19 o
   4   2   9       23.73       39.87      3.85 o
   5   2   9      820.90      751.54     18.06 o
   6   2   9       34.20       40.62      4.92 o
   7   2   9      192.68      186.70      9.62 o
   8   2   9       68.72       81.02      6.70 o
   9   2   9      397.46      353.27     21.67 o
  10   2   9      158.72      121.68     11.63 o
  11   2   9       13.07       40.74      7.81 o
 -10   3   9       21.00       61.94     14.51 o
  -9   3   9      113.44      123.81     12.52 o
  -8   3   9      108.39      110.16     11.11 o
  -7   3   9        0.10       14.96      5.61 o
  -6   3   9     2624.22     2539.09     52.30 o
  -5   3   9      198.97      187.07      8.09 o
  -4   3   9      677.54      637.26     12.37 o
  -3   3   9      293.34      293.03      7.81 o
  -2   3   9       17.84       28.59      2.22 o
  -1   3   9     4983.65     5190.44     53.04 o
   0   3   9      566.16      567.70      7.35 o
   1   3   9      559.53      503.18      7.31 o
   2   3   9     4252.86     4306.99     52.54 o
   3   3   9      411.49      460.38     10.47 o
   4   3   9      890.52      930.13     19.95 o
   5   3   9       41.05       45.60      5.00 o
   6   3   9       90.51      111.35      8.64 o
   7   3   9       14.72       22.17      3.72 o
   8   3   9       28.28       39.86     14.46 o
   9   3   9       43.63       48.97      8.97 o
  10   3   9      239.38      211.07     26.74 o
  11   3   9        3.29       11.07      4.74 o
 -10   4   9      298.77      321.35     31.34 o
  -9   4   9        0.20       25.27     15.53 o
  -8   4   9     1121.38     1065.46     35.53 o
  -7   4   9      123.02      115.32      8.74 o
  -6   4   9      859.46      792.40     22.94 o
  -5   4   9      280.96      231.41     10.62 o
  -4   4   9        9.42       10.52      2.41 o
  -3   4   9      400.74      387.16      9.22 o
  -2   4   9      236.96      213.69      5.89 o
  -1   4   9      904.60      951.10     11.78 o
   0   4   9     5047.07     4856.70     47.22 o
   1   4   9      314.76      299.38      6.00 o
   2   4   9     1397.94     1365.08     20.52 o
   3   4   9        0.71        5.18      1.12 o
   4   4   9        8.33       11.16      2.37 o
   5   4   9       65.22       85.56      6.68 o
   6   4   9      537.88      514.40     19.91 o
   7   4   9      630.48      573.10     29.48 o
   8   4   9      327.26      315.33     20.17 o
   9   4   9      103.07       97.73     12.63 o
  10   4   9        0.25        8.20      3.61 o
 -10   5   9      136.63      114.96     19.63 o
  -9   5   9       29.05       38.49     20.09 o
  -8   5   9        3.45       20.00      6.77 o
  -7   5   9        0.64        8.85      2.60 o
  -6   5   9     2096.32     2014.55     43.85 o
  -5   5   9      559.09      575.03     15.14 o
  -4   5   9     1610.96     1544.15     25.80 o
  -3   5   9      136.23      119.16      4.14 o
  -2   5   9     1035.05     1079.38     16.08 o
  -1   5   9      630.72      725.60      9.54 o
   0   5   9     2097.92     2235.11     25.98 o
   1   5   9      841.95      881.63     13.01 o
   2   5   9     1336.23     1383.32     20.95 o
   3   5   9      357.04      393.69      9.79 o
   4   5   9      169.02      189.03      6.43 o
   5   5   9        9.22       10.28      2.63 o
   6   5   9       82.05       90.59     10.87 o
   7   5   9        9.18       11.55      7.39 o
   8   5   9       37.98       56.20      9.67 o
   9   5   9       45.48       59.15      9.76 o
  10   5   9       41.72       22.04      7.21 o
 -10   6   9      131.78      127.70     16.83 o
  -9   6   9        2.50       25.22      6.28 o
  -8   6   9      165.42      183.25     15.84 o
  -7   6   9        7.57       14.04      3.97 o
  -6   6   9      190.02      180.72      9.58 o
  -5   6   9      181.39      171.85      7.59 o
  -4   6   9      905.15      928.77     16.16 o
  -3   6   9      384.47      406.73      9.43 o
  -2   6   9     2519.02     2494.59     31.01 o
  -1   6   9       55.85       49.05      1.94 o
   0   6   9     1616.68     1760.65     22.71 o
   1   6   9       42.41       57.78      2.37 o
   2   6   9      306.75      273.77      6.14 o
   3   6   9      113.28      115.91      4.95 o
   4   6   9      132.66      118.98      5.41 o
   5   6   9      112.85      127.06      8.72 o
   6   6   9       51.06       39.28      6.50 o
   7   6   9      264.97      244.53     17.13 o
   8   6   9      164.00      147.29     14.24 o
   9   6   9      302.54      251.05     18.72 o
  10   6   9      140.04       94.40     13.16 o
 -10   7   9       12.46        5.21      6.14 o
  -9   7   9      239.47      250.78     18.31 o
  -8   7   9       54.44       65.77     10.23 o
  -7   7   9       83.05       86.83     13.62 o
  -6   7   9      453.78      461.40     15.64 o
  -5   7   9      291.49      299.59     11.31 o
  -4   7   9        0.54        3.42      2.06 o
  -3   7   9      214.82      163.39      5.67 o
  -2   7   9      133.83      132.89      5.09 o
  -1   7   9      919.89      812.72     12.41 o
   0   7   9      349.36      387.14      7.93 o
   1   7   9        5.71       19.86      1.92 o
   2   7   9        8.37       15.25      2.00 o
   3   7   9      106.29      114.01      4.31 o
   4   7   9      104.28       95.27      6.48 o
   5   7   9      851.80      848.17     23.12 o
   6   7   9        0.18        4.03      2.38 o
   7   7   9      271.02      220.22     17.11 o
   8   7   9        1.84        9.12      5.44 o
   9   7   9       24.26       28.84      6.95 o
  -9   8   9      111.55      157.42     22.97 o
  -8   8   9       44.06       50.57      8.95 o
  -7   8   9      361.12      357.09     15.57 o
  -6   8   9      178.64      200.44      9.58 o
  -5   8   9       24.26       43.26      5.62 o
  -4   8   9      351.68      332.15      8.77 o
  -3   8   9      439.49      340.36      8.18 o
  -2   8   9      110.24      109.60      4.34 o
  -1   8   9      672.79      723.47     15.39 o
   0   8   9      338.13      291.61     10.32 o
   1   8   9     3607.09     3586.81     42.95 o
   2   8   9        6.96       17.45      1.77 o
   3   8   9       28.29       42.94      3.84 o
   4   8   9      299.52      297.04     14.34 o
   5   8   9       79.56      108.78      7.54 o
   6   8   9        3.55       15.04      3.23 o
   7   8   9       64.86       53.28      7.65 o
   8   8   9        2.98       11.59      4.50 o
   9   8   9      201.33      137.04     28.55 o
  -9   9   9       96.44      100.26     18.60 o
  -8   9   9        5.00       41.01     12.32 o
  -7   9   9      322.11      337.73     21.64 o
  -6   9   9        2.01       12.64      5.68 o
  -5   9   9       59.01       70.80      5.70 o
  -4   9   9      748.66      667.39     13.76 o
  -3   9   9     1027.88      866.19     17.85 o
  -2   9   9      832.97      813.18     36.90 o
  -1   9   9       17.22       21.13      3.17 o
   0   9   9        6.72       12.04      2.45 o
   1   9   9      343.82      306.71      7.38 o
   2   9   9      383.75      333.94      8.34 o
   3   9   9     1582.41     1470.55     25.07 o
   4   9   9      340.41      274.48     11.32 o
   5   9   9        8.03       12.72      3.02 o
   6   9   9       92.99       82.51      7.43 o
   7   9   9      210.54      201.70     13.09 o
   8   9   9       12.36       14.32      5.76 o
   9   9   9        2.62       11.20      4.60 o
  -8  10   9       39.17       64.45     16.51 o
  -7  10   9      312.20      319.52     15.72 o
  -6  10   9       61.16       76.56     10.79 o
  -5  10   9     1050.21     1114.90     23.02 o
  -4  10   9       63.19       66.51      4.38 o
  -3  10   9     1247.80     1107.05     21.15 o
  -2  10   9       60.42       53.15      5.83 o
  -1  10   9       46.56       71.26      6.26 o
   0  10   9      145.28      131.96      8.16 o
   1  10   9      659.61      644.13     16.56 o
   2  10   9      581.40      581.98     12.19 o
   3  10   9      762.62      711.03     14.93 o
   4  10   9        2.13       13.14      2.85 o
   5  10   9      294.37      259.29     11.80 o
   6  10   9        4.96       17.56      4.15 o
   7  10   9      104.05      110.05     10.10 o
   8  10   9      158.81      148.59     13.96 o
  -8  11   9       75.08       96.24      9.97 o
  -7  11   9      105.56      128.47     13.01 o
  -6  11   9      144.84      171.18     14.46 o
  -5  11   9      175.73      201.07      7.54 o
  -4  11   9      214.54      229.85     10.91 o
  -3  11   9      468.15      468.20     11.34 o
  -2  11   9      556.31      548.30     18.59 o
  -1  11   9      881.88      822.32     32.04 o
   0  11   9        1.03        8.57      2.52 o
   1  11   9       46.25       57.75      9.53 o
   2  11   9      381.07      372.24      9.23 o
   3  11   9       82.29       83.32      4.46 o
   4  11   9      128.41      114.46      7.21 o
   5  11   9      145.09      143.09      8.59 o
   6  11   9      104.66       98.99      7.84 o
   7  11   9       12.10       14.23      5.12 o
   8  11   9       52.77       57.53     13.35 o
  -7  12   9       22.57       24.86      8.73 o
  -6  12   9       41.22       79.36      7.98 o
  -5  12   9       63.25       76.72     10.17 o
  -4  12   9      864.09      775.21     18.33 o
  -3  12   9       37.86       38.84      3.40 o
  -2  12   9      320.25      299.66     13.11 o
  -1  12   9       18.86       30.55      6.28 o
   0  12   9      142.89      118.22      8.14 o
   1  12   9       47.89       47.28      5.79 o
   2  12   9      208.33      192.42      6.36 o
   3  12   9      369.48      334.90      9.50 o
   4  12   9      463.21      462.76     12.27 o
   5  12   9       22.50       19.39      4.38 o
   6  12   9      106.10      109.53      8.83 o
   7  12   9      292.54      250.44     17.20 o
  -7  13   9        2.36       -2.70      2.70 o
  -6  13   9      706.82      685.99     23.32 o
  -5  13   9        9.21       11.13      3.00 o
  -4  13   9      628.98      597.38     14.78 o
  -3  13   9        0.47        9.38      2.30 o
  -2  13   9        0.56       -0.48      1.43 o
  -1  13   9        3.28        3.06      4.37 o
   0  13   9     1013.88      980.67     28.90 o
   1  13   9       22.48       19.33      4.56 o
   2  13   9     1021.48      998.96     18.75 o
   3  13   9       31.89       44.21      4.85 o
   4  13   9      264.55      256.04      8.67 o
   5  13   9        0.13        8.47      3.72 o
   6  13   9       31.54       35.08      6.09 o
  -7  14   9       60.01       75.25     12.56 o
  -6  14   9      133.71      154.98     18.44 o
  -5  14   9       93.68      106.62      6.84 o
  -4  14   9       67.95       62.62      4.83 o
  -3  14   9        0.14       -1.18      2.99 o
  -2  14   9        0.56        5.41      1.83 o
  -1  14   9       24.78       25.90      5.62 o
   0  14   9      268.96      259.83     12.92 o
   1  14   9        2.23        6.20      3.30 o
   2  14   9      212.15      214.92      6.84 o
   3  14   9      160.28      173.48      6.55 o
   4  14   9        1.50        6.84      1.79 o
   5  14   9      137.54      128.70     12.58 o
   6  14   9        0.78       13.60      8.00 o
  -6  15   9      250.80      223.41     19.35 o
  -5  15   9        3.39        3.80      5.35 o
  -4  15   9      177.10      162.46      7.57 o
  -3  15   9       81.83       90.80     10.05 o
  -2  15   9      115.28      112.35      9.90 o
  -1  15   9       91.70       85.61      8.79 o
   0  15   9      122.52      116.74      9.93 o
   1  15   9      106.88      119.72     16.51 o
   2  15   9      251.27      251.80      9.48 o
   3  15   9        0.83        6.29      1.47 o
   4  15   9       24.72       34.54      4.64 o
   5  15   9      112.27      132.63     10.75 o
  -5  16   9        0.04        8.31      2.84 o
  -4  16   9       92.63       96.99     12.14 o
  -3  16   9        0.03        1.77      3.81 o
  -2  16   9      124.29      110.26      9.88 o
  -1  16   9        0.69        1.60      3.44 o
   0  16   9      290.50      288.43     16.79 o
   1  16   9        4.08        8.34      4.32 o
   2  16   9      107.66      123.00      5.93 o
   3  16   9        2.19        8.58      1.75 o
   4  16   9        1.33        8.62      3.41 o
  -2  17   9        9.53       -0.09      4.74 o
  -1  17   9      247.29      220.97     16.04 o
   0  17   9      293.76      261.50     15.92 o
   1  17   9       42.13       67.60     10.84 o
   2  17   9      110.39      105.81      5.41 o
   3  17   9       95.53      111.43      6.82 o
   0  18   9      103.14      109.19     15.53 o
 -10   0  10      222.95      270.47     28.00 o
  -8   0  10        3.35       14.70     10.51 o
  -6   0  10      188.69      205.24     15.12 o
  -4   0  10      759.29      717.70     21.44 o
  -2   0  10     1049.03     1017.24     22.25 o
   0   0  10       83.90       99.34      3.09 o
   2   0  10     2406.42     2359.83     64.14 o
   4   0  10      574.82      547.97     18.12 o
   6   0  10      121.87      137.96     16.88 o
   8   0  10        4.38        4.47      7.72 o
 -10   1  10      308.25      311.31     22.20 o
  -9   1  10      254.14      230.67     22.42 o
  -8   1  10      196.45      187.12     17.93 o
  -7   1  10       20.99       19.41      5.97 o
  -6   1  10      371.42      322.81     13.52 o
  -5   1  10      201.33      214.66      7.88 o
  -4   1  10        3.80       13.99      3.92 o
  -3   1  10        5.46        7.44      1.98 o
  -2   1  10      104.74      120.22      3.52 o
  -1   1  10      550.23      550.79      8.00 o
   0   1  10      546.12      497.62      7.33 o
   1   1  10      162.49      192.57      4.43 o
   2   1  10      224.71      230.58      5.68 o
   3   1  10        6.49        3.62      1.45 o
   4   1  10     2232.41     2418.60     41.40 o
   5   1  10      127.05      126.80      6.19 o
   6   1  10       32.03       44.11      5.15 o
   7   1  10        1.54        9.12      2.87 o
   8   1  10        0.20        5.47      2.08 o
   9   1  10       43.05       41.26      7.33 o
  10   1  10        1.18       13.02      5.30 o
 -10   2  10      172.56      164.42     14.72 o
  -9   2  10       10.76       39.62      9.63 o
  -8   2  10        0.75        6.40      3.94 o
  -7   2  10        3.78        6.27      4.24 o
  -6   2  10      260.78      287.31     12.66 o
  -5   2  10      308.82      244.07      9.42 o
  -4   2  10       44.00       31.83      3.20 o
  -3   2  10      215.88      234.09      6.37 o
  -2   2  10      498.19      527.31      8.53 o
  -1   2  10     2734.86     2746.58     29.92 o
   0   2  10      154.13      133.79      3.46 o
   1   2  10     2842.77     2775.12     33.15 o
   2   2  10      310.03      350.79      7.07 o
   3   2  10      190.47      240.70      6.97 o
   4   2  10      143.60      106.10      4.76 o
   5   2  10     1880.69     1825.66     30.98 o
   6   2  10     2747.59     2701.81     55.00 o
   7   2  10       67.13       79.70      6.47 o
   8   2  10       77.45       85.09      6.78 o
   9   2  10        0.04        9.24      3.97 o
  10   2  10       32.12       48.52      7.58 o
 -10   3  10      304.08      330.93     33.20 o
  -9   3  10        6.87       19.73      8.09 o
  -8   3  10       97.96      119.18     10.79 o
  -7   3  10        0.33       14.88      6.75 o
  -6   3  10       39.41       51.25      6.44 o
  -5   3  10      980.33      951.45     21.34 o
  -4   3  10      214.88      183.80      5.96 o
  -3   3  10       45.81       50.93      5.11 o
  -2   3  10      978.88     1050.80     14.02 o
  -1   3  10     1709.95     1797.51     23.15 o
   0   3  10     2874.28     2715.28     29.03 o
   1   3  10      457.91      488.26      8.43 o
   2   3  10        1.03        6.74      1.07 o
   3   3  10      314.69      305.27      8.22 o
   4   3  10      165.16      166.01      6.88 o
   5   3  10     1014.65     1071.03     26.06 o
   6   3  10      619.94      667.32     19.84 o
   7   3  10       47.44       61.54      7.67 o
   8   3  10      214.51      210.88     26.93 o
   9   3  10       85.53       79.92     12.65 o
  10   3  10      121.36      120.51     12.00 o
 -10   4  10       82.17       70.87     16.37 o
  -9   4  10        2.90       15.82     14.60 o
  -8   4  10        5.60       18.77      4.86 o
  -7   4  10      202.46      215.30     11.31 o
  -6   4  10      484.78      444.00     16.39 o
  -5   4  10      533.99      563.22     17.48 o
  -4   4  10      507.90      549.97     13.52 o
  -3   4  10      276.33      319.48      7.56 o
  -2   4  10       58.17       94.31      4.26 o
  -1   4  10      295.60      279.48      4.61 o
   0   4  10       69.17       82.98      2.54 o
   1   4  10     1260.61     1257.35     17.34 o
   2   4  10        0.07        3.92      1.18 o
   3   4  10      537.50      502.03     12.64 o
   4   4  10      239.51      266.06      9.56 o
   5   4  10       81.11       67.37      4.77 o
   6   4  10        3.99        8.91      3.49 o
   7   4  10      163.07      172.73     15.81 o
   8   4  10        3.50       10.91      4.89 o
   9   4  10      189.50      180.17     15.91 o
  10   4  10        0.30        7.08      4.51 o
  -9   5  10       60.15       65.00     25.16 o
  -8   5  10      103.00      108.90     13.41 o
  -7   5  10      222.04      233.13     11.64 o
  -6   5  10       79.36      101.13      7.93 o
  -5   5  10     1465.92     1381.09     31.89 o
  -4   5  10      100.41      121.98      4.89 o
  -3   5  10      471.91      411.57      8.87 o
  -2   5  10        3.02        4.48      1.42 o
  -1   5  10      580.85      647.53      9.39 o
   0   5  10       63.43       65.87      2.71 o
   1   5  10      377.74      358.79      7.58 o
   2   5  10      401.66      431.01      9.90 o
   3   5  10      697.98      710.65     14.67 o
   4   5  10      646.27      614.66     15.12 o
   5   5  10        9.26       18.96      3.84 o
   6   5  10       47.11       66.97      9.75 o
   7   5  10       21.07       25.94      6.99 o
   8   5  10       19.55       27.36      7.19 o
   9   5  10       47.75       35.20     12.04 o
  10   5  10      183.35      151.89     13.34 o
 -10   6  10       81.86       39.99     11.44 o
  -9   6  10       46.04       53.33      9.75 o
  -8   6  10       14.61       42.75     16.37 o
  -7   6  10      646.55      626.25     23.78 o
  -6   6  10        9.95       23.15      4.21 o
  -5   6  10      119.91      115.54      6.36 o
  -4   6  10       13.19       23.39      2.95 o
  -3   6  10      332.41      374.65      8.08 o
  -2   6  10      685.42      681.28     10.92 o
  -1   6  10      716.01      679.29      9.79 o
   0   6  10      281.29      300.40      6.54 o
   1   6  10     2260.49     2123.34     27.38 o
   2   6  10      117.13      111.88      4.07 o
   3   6  10      194.22      224.63      7.20 o
   4   6  10        9.90       12.18      2.29 o
   5   6  10      792.40      773.24     25.20 o
   6   6  10      176.78      154.27     12.83 o
   7   6  10       48.89       50.91      9.14 o
   8   6  10        6.99       12.33      4.83 o
   9   6  10        2.88       18.59      5.92 o
  10   6  10       54.47       63.02      9.89 o
 -10   7  10       22.73       18.23      7.44 o
  -9   7  10        1.44       17.88      5.59 o
  -8   7  10      113.86      136.36     13.45 o
  -7   7  10       40.87       36.63      7.20 o
  -6   7  10      141.61      140.42      8.05 o
  -5   7  10      101.25      112.45      6.68 o
  -4   7  10     1222.53     1154.56     20.48 o
  -3   7  10        0.98        3.88      1.79 o
  -2   7  10     1516.91     1409.63     24.06 o
  -1   7  10        0.59        3.80      1.29 o
   0   7  10     1459.83     1421.27     20.76 o
   1   7  10      120.07      109.31      3.39 o
   2   7  10       87.22       96.03      3.44 o
   3   7  10       20.01       23.67      2.61 o
   4   7  10       86.11       72.62      6.18 o
   5   7  10      216.47      208.15     10.18 o
   6   7  10      540.21      520.34     18.08 o
   7   7  10        4.33       11.83      5.09 o
   8   7  10      342.21      320.11     20.98 o
   9   7  10      111.79       93.10     12.49 o
  -9   8  10       65.16       70.46     10.89 o
  -8   8  10       61.83       78.56     24.23 o
  -7   8  10        0.95       20.01     14.65 o
  -6   8  10      428.97      415.60     14.64 o
  -5   8  10       19.11       26.20      4.15 o
  -4   8  10      303.07      276.86      7.92 o
  -3   8  10       23.01       29.11      2.85 o
  -2   8  10      156.03      149.88      6.12 o
  -1   8  10       33.85       50.83      3.70 o
   0   8  10        1.88       10.02      1.49 o
   1   8  10      120.15      152.25      4.42 o
   2   8  10      370.82      348.65      9.84 o
   3   8  10      276.75      270.87      9.06 o
   4   8  10        1.19       -1.02      2.00 o
   5   8  10      616.62      576.12     18.57 o
   6   8  10      182.83      206.37     10.88 o
   7   8  10       57.83       68.21      9.00 o
   8   8  10       51.07       63.20      8.63 o
   9   8  10       34.66       19.94     10.98 o
  -9   9  10        1.91       11.53      5.77 o
  -8   9  10      355.39      374.30     22.49 o
  -7   9  10        4.03       18.44      3.76 o
  -6   9  10      318.73      332.20     13.73 o
  -5   9  10       16.12       27.60      3.66 o
  -4   9  10       50.48       58.76      3.85 o
  -3   9  10        0.90        7.87      2.30 o
  -2   9  10      164.98      131.37      6.49 o
  -1   9  10       57.61       68.85      4.93 o
   0   9  10      365.99      359.23     10.74 o
   1   9  10      243.47      236.22      7.18 o
   2   9  10       34.65       33.15      3.13 o
   3   9  10      362.46      362.40     11.04 o
   4   9  10     1354.02     1271.54     30.32 o
   5   9  10        7.96        9.93      3.24 o
   6   9  10      178.19      170.21     11.30 o
   7   9  10      107.32      128.07     11.05 o
   8   9  10      372.31      353.65     30.51 o
  -8  10  10        0.45       10.62      6.98 o
  -7  10  10       84.13      122.06     13.40 o
  -6  10  10        2.37       19.01      5.61 o
  -5  10  10       54.13       66.68      8.53 o
  -4  10  10       77.91      110.49      4.78 o
  -3  10  10        0.66        4.97      1.33 o
  -2  10  10      365.57      327.21     13.42 o
  -1  10  10      954.27      850.15     30.69 o
   0  10  10       26.51       46.53      7.84 o
   1  10  10      484.23      453.02      9.63 o
   2  10  10       71.81       91.66      4.37 o
   3  10  10      197.88      189.94      7.64 o
   4  10  10       64.98       72.11      6.44 o
   5  10  10      104.60      111.23      7.89 o
   6  10  10      187.47      161.48     11.35 o
   7  10  10       39.01       38.14      5.57 o
   8  10  10       14.32       33.16      7.44 o
  -8  11  10      192.86      169.93     21.67 o
  -7  11  10       46.90       83.19     16.25 o
  -6  11  10      686.60      632.53     22.32 o
  -5  11  10       74.01       91.80      9.81 o
  -4  11  10      182.29      183.12      6.26 o
  -3  11  10        3.84       11.50      2.34 o
  -2  11  10        8.98       17.00      3.02 o
  -1  11  10        5.44        9.45      4.56 o
   0  11  10     1385.94     1317.12     34.48 o
   1  11  10      131.51      119.31      4.94 o
   2  11  10      546.96      512.51     11.57 o
   3  11  10      230.74      210.64      8.22 o
   4  11  10       58.24       59.52      5.77 o
   5  11  10      101.99       99.65      8.90 o
   6  11  10      142.14      162.44     11.47 o
   7  11  10       47.74       51.63      8.63 o
   8  11  10       66.50       55.34     13.77 o
  -7  12  10      146.22      150.65     14.43 o
  -6  12  10       69.30       93.47     11.25 o
  -5  12  10      243.20      262.86      9.71 o
  -4  12  10       56.85       61.42      5.60 o
  -3  12  10      296.54      276.56      7.96 o
  -2  12  10        0.05        0.61      2.44 o
  -1  12  10      329.34      299.48     16.58 o
   0  12  10        0.40        5.19      2.35 o
   1  12  10      206.75      203.75     10.94 o
   2  12  10       61.13       69.23      3.86 o
   3  12  10      103.69       94.57      5.55 o
   4  12  10       16.29       20.59      3.12 o
   5  12  10       13.60       13.09      2.75 o
   6  12  10        7.20       10.68      3.19 o
   7  12  10        0.76        6.47      3.64 o
  -7  13  10      124.44      138.91     16.70 o
  -6  13  10        6.02        4.80      3.05 o
  -5  13  10      337.48      331.04     14.23 o
  -4  13  10        3.61        8.11      2.24 o
  -3  13  10      437.67      410.70     30.32 o
  -2  13  10       14.63       13.50      2.45 o
  -1  13  10      161.73      156.68     11.85 o
   0  13  10       63.83       70.66      7.14 o
   1  13  10       60.03       72.56      7.39 o
   2  13  10      261.57      246.92      7.51 o
   3  13  10      519.49      543.59     13.14 o
   4  13  10        3.90       11.06      1.99 o
   5  13  10      119.11      129.78      9.23 o
   6  13  10       49.95       61.30      8.61 o
  -6  14  10      107.08      147.96     25.62 o
  -5  14  10      311.38      335.24     17.64 o
  -4  14  10      251.47      263.13     10.53 o
  -3  14  10       17.78       28.58      8.09 o
  -2  14  10        0.29        0.74      2.65 o
  -1  14  10       53.39       42.45      7.00 o
   0  14  10       47.20       47.71      7.26 o
   1  14  10      144.91      139.58      9.40 o
   2  14  10        1.67        9.27      2.44 o
   3  14  10      154.32      146.73      6.04 o
   4  14  10        4.15       14.50      3.96 o
   5  14  10      168.47      209.33     20.18 o
   6  14  10        4.32       10.23      4.84 o
  -5  15  10       24.00       24.48      6.32 o
  -4  15  10       13.77       15.52      3.57 o
  -3  15  10      215.57      202.20     20.83 o
  -2  15  10       40.38       32.12      6.13 o
  -1  15  10      453.25      404.57     24.09 o
   0  15  10       44.98       38.45     11.53 o
   1  15  10        0.48        5.83      4.05 o
   2  15  10        9.32        7.61      1.81 o
   3  15  10        0.05        5.40      1.79 o
   4  15  10        0.00        1.54      5.44 o
   5  15  10       22.93       44.69      9.86 o
  -4  16  10       74.65       82.79      5.37 o
  -3  16  10      152.33      120.63     16.00 o
  -2  16  10       42.89       64.18     12.09 o
  -1  16  10      217.81      215.50     14.53 o
   0  16  10        0.09        6.75      5.44 o
   1  16  10      264.83      273.33     16.36 o
   2  16  10       24.89       28.26      3.22 o
   3  16  10       13.16       14.27      3.74 o
   4  16  10       35.05       52.36      6.70 o
  -1  17  10        3.69        4.30      8.37 o
   0  17  10      284.76      277.32     16.88 o
   1  17  10        9.49       16.56      4.14 o
   2  17  10        1.25        5.08      3.72 o
   3  17  10        2.95       -2.05      2.88 o
  -9   0  11     1308.18     1213.69     71.90 o
  -7   0  11     1604.90     1522.14     52.84 o
  -5   0  11       19.13       26.65      6.74 o
  -3   0  11     1382.94     1380.63     32.96 o
  -1   0  11    12105.47    11383.09    183.21 o
   1   0  11     1204.33     1283.95     28.89 o
   3   0  11      482.68      487.57     14.88 o
   5   0  11     1226.30     1116.86     41.71 o
   7   0  11      162.37      142.06     11.76 o
   9   0  11      462.07      400.77     22.41 o
 -10   1  11      263.93      233.95     18.51 o
  -9   1  11      359.22      379.48     25.22 o
  -8   1  11      336.40      368.33     24.36 o
  -7   1  11      273.93      244.34     14.99 o
  -6   1  11      375.49      359.41     14.56 o
  -5   1  11      375.75      314.63      9.78 o
  -4   1  11       59.39       54.25      4.98 o
  -3   1  11       31.71       43.28      3.47 o
  -2   1  11     1130.98     1137.82     16.12 o
  -1   1  11       81.14      103.71      3.18 o
   0   1  11      879.52      979.15     13.10 o
   1   1  11      701.87      589.71      9.00 o
   2   1  11      245.54      267.63      6.82 o
   3   1  11       25.92       23.07      2.32 o
   4   1  11      220.94      295.25      9.30 o
   5   1  11     1299.06     1409.32     27.80 o
   6   1  11       68.35       75.89      6.32 o
   7   1  11       57.16       65.05      6.43 o
   8   1  11       31.66       40.52      5.08 o
   9   1  11       85.26       85.91      9.47 o
 -10   2  11       27.76       55.49      9.65 o
  -9   2  11        4.09       23.71      6.86 o
  -8   2  11       11.83       25.85      6.45 o
  -7   2  11      248.32      252.81     15.12 o
  -6   2  11      231.07      204.50     10.79 o
  -5   2  11      652.57      607.42     16.19 o
  -4   2  11      644.87      523.49     12.47 o
  -3   2  11       32.87       44.96      4.34 o
  -2   2  11       97.56      172.45      4.56 o
  -1   2  11       42.49       63.50      2.60 o
   0   2  11     1456.55     1474.33     17.50 o
   1   2  11      126.11      109.71      3.27 o
   2   2  11     2189.94     2109.35     29.64 o
   3   2  11        4.02       14.06      2.02 o
   4   2  11      290.29      261.97      7.95 o
   5   2  11       10.95       16.54      3.78 o
   6   2  11      511.85      499.51     16.63 o
   7   2  11      848.37      793.70     23.19 o
   8   2  11      143.78      148.28     10.84 o
   9   2  11      308.80      253.78     30.69 o
  10   2  11       54.38       58.75      8.37 o
 -10   3  11       20.25       67.71     15.16 o
  -9   3  11        0.82       25.00      6.58 o
  -8   3  11       64.54       70.73      8.99 o
  -7   3  11       16.90       38.15      9.37 o
  -6   3  11      682.83      618.97     19.80 o
  -5   3  11        5.45        2.27      2.07 o
  -4   3  11      516.77      521.60     12.19 o
  -3   3  11      192.64      248.69      6.69 o
  -2   3  11      432.08      436.68      8.22 o
  -1   3  11       51.04       58.11      4.24 o
   0   3  11      257.89      278.18      5.50 o
   1   3  11     3563.33     3748.72     45.06 o
   2   3  11     1550.98     1660.58     27.03 o
   3   3  11      257.88      260.99      7.39 o
   4   3  11       23.92       31.41      3.49 o
   5   3  11       72.32       84.29      5.17 o
   6   3  11      406.72      419.93     14.90 o
   7   3  11      304.26      293.28     15.13 o
   8   3  11        5.51        7.31      6.79 o
   9   3  11       86.81       97.22     12.02 o
  10   3  11       23.50       19.80      5.77 o
 -10   4  11        8.19       33.95      9.67 o
  -9   4  11        8.86       13.88      4.75 o
  -8   4  11      342.89      327.93     17.62 o
  -7   4  11       24.88       51.06      6.23 o
  -6   4  11     1163.05     1127.89     29.14 o
  -5   4  11      301.79      253.64     11.42 o
  -4   4  11     1083.86      983.78     18.92 o
  -3   4  11      262.20      252.68      6.68 o
  -2   4  11       94.61      122.53      3.85 o
  -1   4  11      401.88      401.70      7.37 o
   0   4  11      726.95      644.57      9.45 o
   1   4  11     1199.35     1325.40     18.38 o
   2   4  11     2875.11     2860.22     38.43 o
   3   4  11       10.84       18.48      2.04 o
   4   4  11      428.34      422.68     12.03 o
   5   4  11      165.01      153.35      8.15 o
   6   4  11       64.28       59.37      9.22 o
   7   4  11       33.76       37.64      7.76 o
   8   4  11       47.21       52.86      9.33 o
   9   4  11       32.05       24.76      6.64 o
  10   4  11       73.50       62.90      9.46 o
  -9   5  11       59.59       82.00     11.72 o
  -8   5  11      260.84      283.42     19.90 o
  -7   5  11      415.58      397.57     15.91 o
  -6   5  11     1183.37     1193.49     30.16 o
  -5   5  11       46.79       40.46      6.12 o
  -4   5  11      286.53      303.73      7.95 o
  -3   5  11       39.93       37.67      3.03 o
  -2   5  11     1209.40     1197.42     16.97 o
  -1   5  11      454.83      475.45      8.38 o
   0   5  11     3214.60     3151.16     38.47 o
   1   5  11     2461.66     2417.05     30.63 o
   2   5  11        0.90        1.81      1.66 o
   3   5  11        0.29        3.04      1.29 o
   4   5  11      299.72      277.69      9.18 o
   5   5  11      127.14      116.27      7.06 o
   6   5  11      563.05      545.47     26.01 o
   7   5  11        0.75        6.31      4.09 o
   8   5  11       19.53        6.41      4.82 o
   9   5  11       20.91       25.01      6.25 o
  10   5  11        0.22        1.04      3.28 o
  -9   6  11       83.97      107.04     13.10 o
  -8   6  11        0.48       12.03     16.28 o
  -7   6  11      198.32      189.42     17.24 o
  -6   6  11      938.23      871.10     24.25 o
  -5   6  11      863.57      819.09     23.13 o
  -4   6  11      559.03      513.31     11.00 o
  -3   6  11        9.91        5.43      2.18 o
  -2   6  11      660.53      645.38     11.70 o
  -1   6  11     1231.89     1114.94     15.85 o
   0   6  11       44.69       43.82      2.21 o
   1   6  11       25.08       29.49      2.16 o
   2   6  11      282.46      241.04      7.16 o
   3   6  11      198.12      212.08      7.08 o
   4   6  11       90.46       95.38      5.61 o
   5   6  11        0.07       11.88      2.98 o
   6   6  11        8.63       24.71      7.95 o
   7   6  11      173.11      169.93     14.17 o
   8   6  11        1.73        5.89      4.17 o
   9   6  11       77.18       78.91     11.41 o
  10   6  11       12.75       10.65      3.85 o
  -9   7  11       11.76       23.23     13.11 o
  -8   7  11       92.17       86.58     15.49 o
  -7   7  11      637.39      574.61     31.85 o
  -6   7  11       11.17        9.95      3.59 o
  -5   7  11      463.09      390.80     13.06 o
  -4   7  11     1259.67     1228.72     23.45 o
  -3   7  11        4.02       21.10      2.72 o
  -2   7  11     1301.76     1227.48     17.38 o
  -1   7  11        0.37        3.43      1.48 o
   0   7  11      680.39      660.49     11.63 o
   1   7  11      596.73      575.75     11.14 o
   2   7  11       33.94       51.48      3.40 o
   3   7  11      298.58      288.71      9.46 o
   4   7  11      286.45      279.88     11.40 o
   5   7  11      114.74      121.43      7.73 o
   6   7  11      403.29      365.76     24.87 o
   7   7  11       60.61       65.87      8.19 o
   8   7  11      304.19      312.18     21.04 o
   9   7  11       59.85       57.72     10.28 o
  -9   8  11      239.64      210.85     24.09 o
  -8   8  11       42.13       69.27     11.25 o
  -7   8  11      207.47      182.43     11.52 o
  -6   8  11      145.16      149.10     15.76 o
  -5   8  11       40.24       57.35      7.80 o
  -4   8  11        2.99        8.18      1.63 o
  -3   8  11        0.90       13.16      1.98 o
  -2   8  11      605.04      587.57     11.37 o
  -1   8  11     1789.01     1621.07     21.56 o
   0   8  11       54.45       66.66      2.83 o
   1   8  11     1037.17      983.50     17.78 o
   2   8  11       90.91      100.18      4.96 o
   3   8  11      237.42      249.93      8.83 o
   4   8  11       72.32       68.69      8.11 o
   5   8  11      358.57      370.94     14.44 o
   6   8  11       47.10       56.80      7.24 o
   7   8  11      378.93      390.08     18.74 o
   8   8  11        0.27       12.69      3.92 o
   9   8  11       10.21       19.19     11.25 o
  -9   9  11      121.86      151.14     23.07 o
  -8   9  11        0.08       13.77      9.16 o
  -7   9  11      321.54      329.81     15.94 o
  -6   9  11       33.56       67.89     11.00 o
  -5   9  11      391.17      410.94     16.04 o
  -4   9  11        0.20        4.58      1.92 o
  -3   9  11       32.03       31.45      2.89 o
  -2   9  11       25.56       45.93      2.92 o
  -1   9  11        1.90       11.19      3.21 o
   0   9  11      110.16      130.96      5.01 o
   1   9  11      555.47      524.56     12.44 o
   2   9  11        5.59       10.45      1.93 o
   3   9  11      248.91      233.56      8.61 o
   4   9  11       52.79       64.37      6.11 o
   5   9  11     1342.26     1267.84     31.78 o
   6   9  11        0.12       15.28      5.43 o
   7   9  11      149.80      152.51     12.12 o
   8   9  11       50.22       58.77     10.29 o
  -8  10  11       11.15       18.62      6.00 o
  -7  10  11       48.23       64.80     10.57 o
  -6  10  11        0.82        6.78      3.03 o
  -5  10  11       36.68       58.38      7.19 o
  -4  10  11        6.95        9.06      2.16 o
  -3  10  11        0.08        8.35      1.53 o
  -2  10  11       52.46       54.36      4.59 o
  -1  10  11     1053.00      981.42     34.48 o
   0  10  11      135.29      153.97      9.18 o
   1  10  11      242.71      217.55      7.25 o
   2  10  11        1.61        7.03      1.61 o
   3  10  11       22.40       15.70      3.41 o
   4  10  11      120.96      136.38      7.90 o
   5  10  11       14.74       14.58      4.21 o
   6  10  11        1.98        7.46      3.31 o
   7  10  11      226.20      194.31     12.99 o
   8  10  11       27.25       23.99      6.21 o
  -7  11  11      174.15      168.12     12.88 o
  -6  11  11       18.81       32.60      6.19 o
  -5  11  11      119.18      126.53      8.85 o
  -4  11  11     1035.40      930.79     21.45 o
  -3  11  11      146.44      156.41      5.62 o
  -2  11  11      618.84      603.53     19.95 o
  -1  11  11      310.56      282.75     21.16 o
   0  11  11      125.29      118.81      8.05 o
   1  11  11      561.05      552.73     13.30 o
   2  11  11       32.02       40.15      3.62 o
   3  11  11       35.79       34.25      3.55 o
   4  11  11      247.80      256.70     14.43 o
   5  11  11        0.14        3.61      2.90 o
   6  11  11      341.06      351.44     17.55 o
   7  11  11      309.66      256.85     18.08 o
  -7  12  11       17.46       77.68     28.51 o
  -6  12  11       90.80      111.86     12.27 o
  -5  12  11      131.95      150.34      9.51 o
  -4  12  11      116.40      118.07      5.68 o
  -3  12  11      166.17      180.94      7.01 o
  -2  12  11        8.76       22.93      3.81 o
  -1  12  11       58.09       80.76      9.31 o
   0  12  11      596.93      546.32     19.86 o
   1  12  11       40.54       43.51      4.07 o
   2  12  11      274.41      280.15      9.40 o
   3  12  11       32.50       39.41      3.99 o
   4  12  11       27.07       33.80      4.35 o
   5  12  11      282.21      278.36     13.27 o
   6  12  11       43.01       46.09      7.53 o
   7  12  11      223.28      207.96     15.44 o
  -7  13  11       11.61        3.72      4.19 o
  -6  13  11      489.16      487.53     18.43 o
  -5  13  11       53.08       57.03      5.70 o
  -4  13  11       47.14       54.85      3.71 o
  -3  13  11        0.02        4.86      1.96 o
  -2  13  11      496.72      476.05     23.06 o
  -1  13  11       19.09       23.06      5.72 o
   0  13  11      500.18      506.08     19.55 o
   1  13  11       23.54       25.65      4.03 o
   2  13  11        5.27       10.12      2.89 o
   3  13  11       70.83       75.97      5.18 o
   4  13  11      580.33      573.83     19.09 o
   5  13  11       23.07       36.31      5.41 o
   6  13  11      344.66      336.36     20.09 o
  -6  14  11      153.00      154.70     20.93 o
  -5  14  11       15.61       27.61      3.79 o
  -4  14  11      340.29      357.26     12.74 o
  -3  14  11        2.83        6.98      5.02 o
  -2  14  11       68.04       61.76     11.58 o
  -1  14  11       29.67       30.97      6.14 o
   0  14  11       19.73       30.29      4.80 o
   1  14  11        0.01        3.78      2.07 o
   2  14  11        9.22       16.58      2.44 o
   3  14  11      258.16      245.77      9.38 o
   4  14  11      343.74      367.08     16.21 o
   5  14  11      325.29      357.22     20.14 o
  -5  15  11       45.89       52.73      5.78 o
  -4  15  11      112.01      126.44      6.68 o
  -3  15  11       78.22       98.87     16.18 o
  -2  15  11      351.36      342.15     19.95 o
  -1  15  11        0.01        8.43      5.63 o
   0  15  11      580.13      548.44     25.65 o
   1  15  11       15.64       15.75      3.30 o
   2  15  11       17.70       16.72      2.91 o
   3  15  11       84.49       87.98      5.72 o
   4  15  11      273.79      264.40     15.54 o
   5  15  11        3.82       14.42      4.46 o
  -4  16  11       64.92       71.62      5.20 o
  -3  16  11      149.14      138.68     16.74 o
  -2  16  11       43.18       41.39     10.98 o
  -1  16  11       42.82       33.20      9.30 o
   0  16  11      141.56      157.77     16.18 o
   1  16  11       50.75       60.28      7.80 o
   2  16  11       68.93       78.26      9.54 o
   3  16  11        3.20        3.36      1.83 o
   4  16  11        3.68       19.72      5.12 o
   1  17  11      262.80      236.06     22.69 o
   2  17  11        1.00        5.02      3.07 o
 -10   0  12      303.01      240.71     27.53 o
  -8   0  12     1073.20     1083.75     66.22 o
  -6   0  12     1392.87     1338.22     47.57 o
  -4   0  12      440.27      390.71     14.93 o
  -2   0  12        6.13        4.91      2.74 o
   0   0  12       28.13       26.06      2.15 o
   2   0  12        0.12        1.32      1.97 o
   4   0  12      295.04      274.65     11.24 o
   6   0  12       84.97      117.39     11.24 o
   8   0  12        3.79        0.77      2.74 o
 -10   1  12      467.74      407.22     36.55 o
  -9   1  12      119.60      149.20     17.16 o
  -8   1  12      194.00      216.71     18.58 o
  -7   1  12       19.07       33.92      7.15 o
  -6   1  12      229.79      242.98     14.65 o
  -5   1  12      208.07      206.51      7.90 o
  -4   1  12      184.60      179.22      6.89 o
  -3   1  12     1013.53      943.92     17.75 o
  -2   1  12     1157.91     1099.45     15.90 o
  -1   1  12     1180.39     1115.53     15.73 o
   0   1  12     4654.37     4741.69     55.62 o
   1   1  12        4.90       20.79      2.48 o
   2   1  12      174.04      226.60      6.28 o
   3   1  12       99.08      110.44      4.48 o
   4   1  12        6.32        8.14      2.10 o
   5   1  12     1031.05      986.90     21.62 o
   6   1  12      934.84      903.29     24.56 o
   7   1  12      303.36      281.41     12.39 o
   8   1  12        0.51        7.44      2.30 o
   9   1  12       49.96       51.16      8.16 o
 -10   2  12       12.61       27.87     14.79 o
  -9   2  12      126.01      146.29     15.78 o
  -8   2  12      675.15      689.92     27.53 o
  -7   2  12      368.73      380.14     18.95 o
  -6   2  12      661.94      645.77     20.59 o
  -5   2  12       35.78       31.48      5.21 o
  -4   2  12      661.31      627.97     14.14 o
  -3   2  12     2854.69     2675.06     34.27 o
  -2   2  12       87.63       88.80      3.90 o
  -1   2  12     1381.17     1273.10     17.50 o
   0   2  12     3006.85     2828.06     32.83 o
   1   2  12       85.83       91.79      2.98 o
   2   2  12      310.92      277.19      6.83 o
   3   2  12      944.24      871.09     16.67 o
   4   2  12       38.96       54.88      3.82 o
   5   2  12      583.07      579.59     15.15 o
   6   2  12        0.71       12.34      2.92 o
   7   2  12      268.13      264.94     11.93 o
   8   2  12      419.16      370.63     17.94 o
   9   2  12       77.60       78.00     11.07 o
  10   2  12       89.41       61.11      8.87 o
 -10   3  12       16.76       34.69     11.53 o
  -9   3  12        5.60       15.44     13.21 o
  -8   3  12       29.53       45.80      7.47 o
  -7   3  12       19.76       27.72      6.26 o
  -6   3  12      177.66      184.86     10.26 o
  -5   3  12     1038.06      907.40     29.62 o
  -4   3  12      166.88      148.87      6.98 o
  -3   3  12        0.24        3.07      1.42 o
  -2   3  12      388.33      338.65      7.71 o
  -1   3  12      200.94      183.13      5.14 o
   0   3  12      660.91      566.92      9.64 o
   1   3  12      141.71      135.20      4.25 o
   2   3  12     1150.58     1123.71     17.88 o
   3   3  12       71.90       79.15      4.27 o
   4   3  12       22.98       29.17      2.97 o
   5   3  12        0.62        6.18      1.83 o
   6   3  12      107.71      126.57      7.49 o
   7   3  12      807.35      761.45     27.11 o
   8   3  12       57.99       53.77     11.63 o
   9   3  12        2.75       12.51      4.36 o
  10   3  12       22.63       24.47      7.72 o
  -9   4  12        0.14       24.00     10.88 o
  -8   4  12       16.05       32.40      6.71 o
  -7   4  12      120.27      134.52     11.04 o
  -6   4  12       68.33       98.28     11.21 o
  -5   4  12      672.35      620.90     19.04 o
  -4   4  12       10.47       14.20      4.20 o
  -3   4  12        0.88        5.75      1.94 o
  -2   4  12       57.31       52.09      2.89 o
  -1   4  12       49.68       64.33      4.07 o
   0   4  12       11.55       20.16      1.25 o
   1   4  12       57.37       55.83      2.93 o
   2   4  12      110.91      120.05      4.31 o
   3   4  12      554.52      589.01     11.93 o
   4   4  12        8.83        5.54      1.63 o
   5   4  12       37.52       37.74      4.92 o
   6   4  12       58.69       66.30      7.65 o
   7   4  12        1.01       13.91      5.62 o
   8   4  12       71.02       72.23     19.25 o
   9   4  12       33.33       45.21     13.02 o
  10   4  12       31.14       46.10     17.72 o
  -9   5  12      189.38      149.44     29.48 o
  -8   5  12       17.01       34.75      7.46 o
  -7   5  12      546.37      543.69     23.06 o
  -6   5  12       96.05      111.10     11.25 o
  -5   5  12     3466.83     3201.64     62.20 o
  -4   5  12      210.42      184.87      6.45 o
  -3   5  12       51.14       30.14      2.87 o
  -2   5  12      154.33      138.90      5.42 o
  -1   5  12      255.34      255.29      5.78 o
   0   5  12       93.23       99.87      3.35 o
   1   5  12     1078.08     1043.10     15.53 o
   2   5  12       20.84       13.90      1.92 o
   3   5  12      102.58      108.22      4.95 o
   4   5  12       22.90       28.92      3.71 o
   5   5  12       77.49      116.63      8.81 o
   6   5  12      112.85      134.60     12.30 o
   7   5  12      146.03      159.41     13.73 o
   8   5  12      174.10      170.86     14.79 o
   9   5  12        9.71        6.50      3.68 o
  10   5  12       53.41       55.78     17.25 o
  -9   6  12      151.87      146.57     14.76 o
  -8   6  12      415.40      401.03     24.69 o
  -7   6  12      369.24      362.45     17.33 o
  -6   6  12        3.42       10.84      3.01 o
  -5   6  12      176.76      161.77      7.43 o
  -4   6  12      445.05      482.10     10.64 o
  -3   6  12     1757.90     1662.86     24.81 o
  -2   6  12       13.86       29.18      2.55 o
  -1   6  12      920.92      872.90     13.35 o
   0   6  12       35.47       35.45      2.52 o
   1   6  12       26.40       38.75      2.16 o
   2   6  12        4.17        7.43      1.56 o
   3   6  12     1659.55     1584.69     27.35 o
   4   6  12      552.33      478.49     15.52 o
   5   6  12      687.11      648.65     22.93 o
   6   6  12      148.44      152.08     13.19 o
   7   6  12       30.99       53.27      9.08 o
   8   6  12       79.14       62.97     10.58 o
   9   6  12      224.32      185.02     20.14 o
  -9   7  12      184.35      169.55     14.77 o
  -8   7  12        6.88       11.72      5.16 o
  -7   7  12       77.98       95.78     10.55 o
  -6   7  12       30.33       37.24      8.52 o
  -5   7  12      104.78      103.30      8.03 o
  -4   7  12      456.11      456.06     11.11 o
  -3   7  12     1515.98     1409.85     29.26 o
  -2   7  12       58.24       70.14      3.71 o
  -1   7  12      354.60      299.66      6.34 o
   0   7  12        0.24        3.48      1.08 o
   1   7  12      341.49      345.15      7.92 o
   2   7  12      729.29      746.14     15.30 o
   3   7  12       32.35       33.73      3.51 o
   4   7  12      212.23      217.74     10.01 o
   5   7  12       10.68       11.81      2.79 o
   6   7  12      439.48      388.36     17.90 o
   7   7  12       12.22       15.05      4.48 o
   8   7  12        0.03        9.12      8.32 o
   9   7  12        3.34        4.74      6.00 o
  -9   8  12      101.12      130.59     20.65 o
  -8   8  12       74.01       80.26     11.12 o
  -7   8  12      124.93      141.33     15.79 o
  -6   8  12      103.02      110.34     10.03 o
  -5   8  12      151.84      134.33      8.82 o
  -4   8  12        1.84       12.56      1.94 o
  -3   8  12       48.68       70.24      3.96 o
  -2   8  12     1242.62     1052.88     17.80 o
  -1   8  12      530.10      463.10     10.66 o
   0   8  12        4.87       13.48      2.65 o
   1   8  12      415.52      404.68     10.70 o
   2   8  12       92.44       98.58      5.03 o
   3   8  12       86.58       95.82      5.63 o
   4   8  12       56.39       70.47      6.38 o
   5   8  12       57.44       58.67      8.73 o
   6   8  12      121.01      121.68     10.42 o
   7   8  12        0.48        6.11      3.31 o
   8   8  12       64.38       74.29     11.26 o
   9   8  12        2.48        5.06      5.35 o
  -9   9  12       10.68       19.44      7.53 o
  -8   9  12       85.49       88.85     10.13 o
  -7   9  12       73.09       82.95     12.72 o
  -6   9  12      515.40      493.26     19.54 o
  -5   9  12      138.53      139.32      8.81 o
  -4   9  12     1027.52     1016.28     23.36 o
  -3   9  12      866.25      849.14     15.96 o
  -2   9  12      370.96      365.16     10.04 o
  -1   9  12      382.12      318.99      9.00 o
   0   9  12      880.82      830.41     17.12 o
   1   9  12      107.88      115.86      5.18 o
   2   9  12      121.56      114.84      5.52 o
   3   9  12       33.58       43.46      4.12 o
   4   9  12        6.43       16.52      3.42 o
   5   9  12       82.57       89.45      7.74 o
   6   9  12     1077.22      989.98     32.58 o
   7   9  12       23.51       13.83      4.39 o
   8   9  12      163.14      152.98     14.34 o
  -8  10  12      242.24      228.95     16.66 o
  -7  10  12      113.02      120.30     13.40 o
  -6  10  12      245.80      250.69     15.99 o
  -5  10  12        5.77       12.29      2.75 o
  -4  10  12       17.09       38.74      4.00 o
  -3  10  12        2.56       14.83      3.03 o
  -2  10  12        0.25        4.84      1.19 o
  -1  10  12      855.70      822.21     22.98 o
   0  10  12     1007.10      942.73     18.90 o
   1  10  12       95.00      107.93      5.08 o
   2  10  12      537.77      506.93     13.44 o
   3  10  12       20.34       25.93      3.15 o
   4  10  12       34.05       31.24      4.40 o
   5  10  12        0.67        9.03      3.45 o
   6  10  12        5.90       12.73      4.43 o
   7  10  12       38.99       41.23      6.89 o
   8  10  12       97.05       70.93     10.83 o
  -7  11  12        3.32       12.42      4.25 o
  -6  11  12       17.27       31.03      6.11 o
  -5  11  12       22.50       23.52      4.49 o
  -4  11  12      483.63      445.14     13.01 o
  -3  11  12      191.98      178.52      6.34 o
  -2  11  12       86.44       82.19      4.22 o
  -1  11  12      109.68      102.25      9.76 o
   0  11  12        0.04        5.64      3.13 o
   1  11  12       29.47       33.82      3.06 o
   2  11  12       56.19       67.30      4.48 o
   3  11  12       11.73       11.05      2.25 o
   4  11  12       17.27       33.01      4.26 o
   5  11  12       29.01       35.99      5.77 o
   6  11  12       58.97       58.65      7.50 o
   7  11  12       43.90       45.86      7.94 o
  -7  12  12       10.66       22.89      5.77 o
  -6  12  12        1.78       12.81      3.89 o
  -5  12  12       65.56       64.70      7.20 o
  -4  12  12       53.11       57.95      4.25 o
  -3  12  12      391.74      362.97     10.26 o
  -2  12  12      155.96      144.46     11.63 o
  -1  12  12       18.94       16.21      4.80 o
   0  12  12       56.15       54.81      8.05 o
   1  12  12       49.44       45.95      3.53 o
   2  12  12        1.22        3.79      1.47 o
   3  12  12      449.49      459.00     13.76 o
   4  12  12       35.75       44.95      4.97 o
   5  12  12      177.60      176.40     19.78 o
   6  12  12        6.23       18.29      5.07 o
   7  12  12       25.51       30.11      6.26 o
  -7  13  12       16.34       16.37      4.09 o
  -6  13  12       22.23       64.40      7.86 o
  -5  13  12      600.19      568.65     20.23 o
  -4  13  12        2.29        7.00      2.06 o
  -3  13  12       38.26       44.17      4.58 o
  -2  13  12       24.73       24.32      5.61 o
  -1  13  12      434.77      380.56     20.16 o
   0  13  12      174.67      178.77     10.82 o
   1  13  12      383.69      381.55     12.79 o
   2  13  12      189.09      164.33      7.03 o
   3  13  12       35.50       57.53      4.77 o
   4  13  12       15.24       23.63      4.10 o
   5  13  12      264.64      228.84     27.16 o
   6  13  12       19.51       21.58      5.47 o
  -6  14  12        1.01        4.65      2.79 o
  -5  14  12      241.81      265.54     11.73 o
  -4  14  12        1.34        8.61      2.14 o
  -3  14  12     1213.77     1216.98     37.06 o
  -2  14  12       12.79       21.06      4.90 o
  -1  14  12      219.47      237.12     15.53 o
   0  14  12        0.29        6.39      2.11 o
   1  14  12        1.26        4.03      1.66 o
   2  14  12       15.61       25.21      2.94 o
   3  14  12       48.53       46.10      5.10 o
   4  14  12       10.93       15.98      4.39 o
   5  14  12      534.13      529.10     26.14 o
  -5  15  12       32.14       54.89     11.53 o
  -4  15  12        1.85        9.26      2.20 o
  -3  15  12        1.04        6.32      5.77 o
  -2  15  12        8.31        9.86      6.98 o
  -1  15  12       34.41       39.78      6.90 o
   0  15  12        8.37       20.85      7.58 o
   1  15  12      169.60      158.82     10.20 o
   2  15  12        0.14        5.56      1.91 o
   3  15  12       14.18       17.38      2.74 o
   4  15  12        5.53       21.68      3.77 o
  -4  16  12        5.38       13.01      4.65 o
  -2  16  12       66.86      100.54     16.28 o
  -1  16  12       29.25       32.46      9.86 o
   0  16  12       36.46       38.04      8.65 o
   1  16  12       17.67       20.83      7.35 o
   2  16  12        1.26        1.71      2.44 o
   3  16  12      103.30      100.17     11.16 o
   4  16  12      142.74      188.25     15.63 o
   2  17  12      411.38      472.30     26.79 o
  -9   0  13       49.40       64.64     17.49 o
  -7   0  13       29.56       42.69     16.28 o
  -5   0  13      291.04      240.58     12.33 o
  -3   0  13        3.11       29.15      6.07 o
  -1   0  13      970.07     1049.74     25.63 o
   1   0  13      434.94      449.99     13.60 o
   3   0  13      257.88      268.84     10.66 o
   5   0  13      203.23      218.65     14.28 o
   7   0  13       50.67       62.39      8.87 o
   9   0  13      148.64      153.47     19.35 o
 -10   1  13       37.63       32.52      9.77 o
  -9   1  13      353.51      337.95     24.23 o
  -8   1  13       12.46       28.70      9.63 o
  -7   1  13        6.99       22.22      6.86 o
  -6   1  13       53.20       68.96      9.42 o
  -5   1  13      321.01      324.40     11.51 o
  -4   1  13       93.12       82.91      4.84 o
  -3   1  13     2302.78     2125.89     33.66 o
  -2   1  13     1282.56     1154.63     17.80 o
  -1   1  13      597.93      525.34      9.06 o
   0   1  13     1280.96     1202.67     16.75 o
   1   1  13        5.19        8.54      1.37 o
   2   1  13      192.76      176.68      5.58 o
   3   1  13     1990.66     1844.90     29.50 o
   4   1  13       20.89       22.63      3.08 o
   5   1  13      558.22      532.51     14.38 o
   6   1  13        0.40       14.57      3.88 o
   7   1  13      934.25      860.27     24.88 o
   8   1  13      147.90      142.03      9.25 o
   9   1  13       11.80       21.09      4.88 o
 -10   2  13      134.29      122.25     15.85 o
  -9   2  13       25.98       34.62      9.65 o
  -8   2  13       99.30      126.12     15.93 o
  -7   2  13      155.59      160.97     15.26 o
  -6   2  13       85.27       85.21      7.89 o
  -5   2  13       91.22       99.70      7.55 o
  -4   2  13      186.43      160.30      6.64 o
  -3   2  13      658.00      606.35     13.20 o
  -2   2  13      568.95      542.33     10.14 o
  -1   2  13      310.50      317.86      6.55 o
   0   2  13      104.41       82.45      3.23 o
   1   2  13       48.01       23.62      1.84 o
   2   2  13      140.58      135.59      4.62 o
   3   2  13        8.63       25.37      2.67 o
   4   2  13      439.51      452.06     12.43 o
   5   2  13       28.25       27.11      3.34 o
   6   2  13      327.28      317.28     12.91 o
   7   2  13       16.50       25.89      4.02 o
   8   2  13        0.10        9.10      3.26 o
   9   2  13       23.15       19.26      4.85 o
  10   2  13       21.54       22.62      4.76 o
  -9   3  13       48.99       61.34     11.81 o
  -8   3  13       25.49       42.75      7.40 o
  -7   3  13       55.73       77.84      9.58 o
  -6   3  13      101.91      110.92      8.09 o
  -5   3  13       18.94       16.23      4.23 o
  -4   3  13     2253.03     2141.78     49.74 o
  -3   3  13      168.90      203.88      7.69 o
  -2   3  13       40.91       37.62      2.81 o
  -1   3  13        3.84        6.68      1.75 o
   0   3  13     1571.50     1525.72     22.26 o
   1   3  13      629.87      577.97     10.07 o
   2   3  13     1174.49     1139.86     18.39 o
   3   3  13      205.40      175.43      6.07 o
   4   3  13      808.52      787.34     16.50 o
   5   3  13        0.05        4.97      1.56 o
   6   3  13        0.09        5.51      3.21 o
   7   3  13       75.48       86.50      9.03 o
   8   3  13      274.43      281.52     19.95 o
   9   3  13        0.00        9.40      8.65 o
  10   3  13        0.86        6.01      3.51 o
  -9   4  13       20.27       27.72     12.09 o
  -8   4  13      562.74      570.54     24.65 o
  -7   4  13       20.99       30.38      6.72 o
  -6   4  13      805.81      735.91     22.37 o
  -5   4  13      417.02      423.42     15.43 o
  -4   4  13       37.11       58.31      6.24 o
  -3   4  13      229.61      231.12      6.49 o
  -2   4  13      115.90      110.83      6.67 o
  -1   4  13       89.16       81.40      4.17 o
   0   4  13       57.21       81.22      3.42 o
   1   4  13     1061.02     1028.97     16.65 o
   2   4  13      137.41      147.51      4.96 o
   3   4  13      147.95      139.78      4.67 o
   4   4  13      256.45      223.26      8.43 o
   5   4  13       17.06       17.25      3.39 o
   6   4  13      209.21      197.63     11.83 o
   7   4  13       18.51       34.55      7.83 o
   8   4  13       49.24       37.08      8.17 o
   9   4  13      409.26      346.86     22.45 o
  10   4  13       29.81       23.09      8.05 o
  -9   5  13       20.64       47.90     15.25 o
  -8   5  13        1.45       20.29      9.35 o
  -7   5  13        6.40       20.59      7.07 o
  -6   5  13      158.00      172.33      9.57 o
  -5   5  13      266.01      264.61     11.65 o
  -4   5  13     2676.72     2591.00     43.79 o
  -3   5  13      161.90      160.77      5.37 o
  -2   5  13      403.17      400.38      8.41 o
  -1   5  13      819.77      707.19     13.56 o
   0   5  13      171.64      151.88      5.29 o
   1   5  13        3.76        5.81      1.33 o
   2   5  13     2718.01     2656.99     36.90 o
   3   5  13      189.63      180.50      6.00 o
   4   5  13      669.08      698.23     17.67 o
   5   5  13       14.44       17.69      4.32 o
   6   5  13      196.93      181.94     14.36 o
   7   5  13      124.21      121.97     12.72 o
   8   5  13      156.82      145.52     14.42 o
   9   5  13       63.59       69.61     10.84 o
  10   5  13        8.37       11.39      6.14 o
  -9   6  13        6.62        9.93      4.48 o
  -8   6  13       66.63       74.96     19.63 o
  -7   6  13      293.98      342.05     21.73 o
  -6   6  13       45.99       65.17      6.44 o
  -5   6  13      162.44      166.90      8.90 o
  -4   6  13      665.97      609.71     14.60 o
  -3   6  13     1309.39     1301.46     22.20 o
  -2   6  13      705.39      695.83     12.38 o
  -1   6  13      109.31       87.52      3.55 o
   0   6  13      787.59      727.96     11.97 o
   1   6  13      590.93      526.68     10.98 o
   2   6  13      160.44      152.39      5.70 o
   3   6  13      438.31      425.41     11.16 o
   4   6  13      510.33      459.42     15.36 o
   5   6  13        0.62        2.63      3.08 o
   6   6  13      154.21      136.91     12.53 o
   7   6  13        0.23       10.03      4.28 o
   8   6  13       50.92       65.66     10.56 o
   9   6  13       66.99       48.65      9.51 o
  -9   7  13       12.98       16.74      7.44 o
  -8   7  13       66.46       64.07     10.37 o
  -7   7  13      173.30      190.62     11.97 o
  -6   7  13       37.23       59.60      7.20 o
  -5   7  13       45.74       56.22      5.50 o
  -4   7  13       38.34       59.81      3.63 o
  -3   7  13      350.70      318.14     12.08 o
  -2   7  13        7.79       14.12      1.98 o
  -1   7  13       66.07       62.82      3.51 o
   0   7  13      449.32      462.84      9.43 o
   1   7  13       93.54       80.95      3.60 o
   2   7  13       69.74       98.36      4.69 o
   3   7  13      776.44      818.16     18.95 o
   4   7  13        4.18        3.69      1.81 o
   5   7  13       13.36       24.96      4.84 o
   6   7  13        7.09        6.63      3.53 o
   7   7  13      448.19      408.20     19.41 o
   8   7  13       13.95       25.54      4.79 o
   9   7  13       13.00        5.26      8.84 o
  -9   8  13       11.17        4.00      5.67 o
  -8   8  13       50.47       66.68     25.44 o
  -7   8  13      130.38      141.10     10.08 o
  -6   8  13        0.16       11.61      6.73 o
  -5   8  13      172.00      172.50     10.55 o
  -4   8  13       38.05       67.16      5.05 o
  -3   8  13       66.46       90.39      4.28 o
  -2   8  13      569.52      512.03     10.75 o
  -1   8  13      258.94      204.10      7.50 o
   0   8  13      226.67      211.03      6.14 o
   1   8  13     2256.61     2181.62     37.34 o
   2   8  13      128.23      131.95      6.11 o
   3   8  13     2187.75     2055.83     37.55 o
   4   8  13       15.82       16.05      3.27 o
   5   8  13      256.88      234.63     13.04 o
   6   8  13      268.64      269.14     14.80 o
   7   8  13        5.12        7.08      3.18 o
   8   8  13        2.29        9.14      4.93 o
   9   8  13      335.01      281.63     27.44 o
  -8   9  13       32.39       47.91      8.88 o
  -7   9  13      102.28      109.13      9.24 o
  -6   9  13        0.00       22.74     16.09 o
  -5   9  13       84.31       90.80      7.36 o
  -4   9  13       56.85       64.99      5.38 o
  -3   9  13      230.94      242.46      8.14 o
  -2   9  13        1.32        5.60      1.89 o
  -1   9  13      247.08      230.13      7.12 o
   0   9  13       46.47       45.80      3.08 o
   1   9  13      172.20      172.22     11.93 o
   2   9  13      373.98      363.94     10.96 o
   3   9  13       68.37       78.88      6.28 o
   4   9  13       80.48       91.70      7.06 o
   5   9  13      345.67      349.29     16.65 o
   6   9  13        6.73       10.33      3.83 o
   7   9  13        8.17       14.03      5.55 o
   8   9  13        7.07       14.91      5.33 o
  -8  10  13       12.21       16.93      7.16 o
  -7  10  13      146.10      166.94     13.83 o
  -6  10  13       43.45       53.71     10.18 o
  -5  10  13      417.72      405.38     13.65 o
  -4  10  13        2.44        9.52      3.25 o
  -3  10  13       68.53       92.86      4.93 o
  -2  10  13        2.71       11.86      3.53 o
  -1  10  13      290.51      236.25      8.83 o
   0  10  13      163.94      149.89      6.05 o
   1  10  13       87.23       96.81      5.14 o
   2  10  13       19.45       33.97      3.50 o
   3  10  13      147.90      149.25      8.10 o
   4  10  13       56.29       60.64      6.06 o
   5  10  13       35.66       35.24      5.99 o
   6  10  13        2.14       10.26      3.11 o
   7  10  13       13.49       20.66      6.12 o
   8  10  13        2.04       15.80     10.84 o
  -7  11  13       10.41        9.73      3.38 o
  -6  11  13        2.12       25.63     11.39 o
  -5  11  13        4.32       16.11      3.97 o
  -4  11  13       99.47      105.98      5.95 o
  -3  11  13      175.39      182.07      7.18 o
  -2  11  13       26.00       27.14      2.93 o
  -1  11  13      134.50      125.45     11.81 o
   0  11  13      115.49      113.91      5.13 o
   1  11  13      261.15      229.95      8.05 o
   2  11  13       25.46       31.27      3.68 o
   3  11  13       40.64       55.78      4.73 o
   4  11  13        9.39       15.38      2.97 o
   5  11  13        0.04        8.65      3.32 o
   6  11  13        9.70       17.38      4.13 o
   7  11  13      386.47      376.87     23.19 o
  -7  12  13        0.56       17.76      5.95 o
  -6  12  13      175.60      183.54     10.54 o
  -5  12  13       36.32       46.06      5.34 o
  -4  12  13      306.57      273.69     12.90 o
  -3  12  13        8.69       14.56      2.37 o
  -2  12  13      688.76      615.56     18.90 o
  -1  12  13       18.99       21.62      5.40 o
   0  12  13      357.37      329.62     11.37 o
   1  12  13      152.43      154.88      6.49 o
   2  12  13       15.36       11.51      2.48 o
   3  12  13       13.65       17.79      3.05 o
   4  12  13      651.54      658.62     20.98 o
   5  12  13        6.47       13.08      3.25 o
   6  12  13      733.86      731.24     47.90 o
  -6  13  13        8.58        4.03      2.75 o
  -5  13  13      208.54      213.71      8.85 o
  -4  13  13      530.53      548.38     17.54 o
  -3  13  13       85.31       83.86      5.43 o
  -2  13  13        8.70       11.59      3.57 o
  -1  13  13       48.79       54.29      8.08 o
   0  13  13      232.61      212.62     11.95 o
   1  13  13       45.82       56.25      5.08 o
   2  13  13      831.43      846.51     19.99 o
   3  13  13      153.48      147.44      7.08 o
   4  13  13      285.80      278.22     14.48 o
   5  13  13       12.05       29.75      6.14 o
   6  13  13       29.66       42.80      7.81 o
  -6  14  13      173.45      163.11     10.29 o
  -5  14  13       67.12       75.50      5.83 o
  -4  14  13        1.72        7.88      2.07 o
  -3  14  13        0.92       12.54      2.40 o
  -2  14  13      464.92      433.15     33.20 o
  -1  14  13       22.88       29.26      6.13 o
   0  14  13        0.93        8.55      3.51 o
   1  14  13        1.12        4.40      2.23 o
   2  14  13       11.75       15.17      3.68 o
   3  14  13       36.90       51.20      5.02 o
   4  14  13       28.33       51.15     14.32 o
   5  14  13        4.34        7.72      3.72 o
  -5  15  13        2.36        7.41      3.12 o
  -4  15  13      209.76      219.82     10.49 o
  -3  15  13       40.04       42.23     10.98 o
  -2  15  13       22.50       20.74      8.56 o
  -1  15  13      104.67      105.29     16.65 o
   0  15  13       52.99       87.78     10.26 o
   1  15  13      102.93      114.30      7.24 o
   2  15  13      199.57      204.86     12.55 o
   3  15  13       63.98       66.54      7.34 o
   4  15  13      280.15      279.13     16.53 o
  -4  16  13        0.95        2.05      2.14 o
  -1  16  13       92.33      100.73     17.02 o
   0  16  13        6.83        6.88      5.21 o
   1  16  13       69.40       60.92     12.37 o
   2  16  13        3.04       11.03      2.94 o
   2  17  13      303.71      345.53     22.04 o
 -10   0  14      216.91      286.10     30.79 o
  -8   0  14       57.04       53.39     16.46 o
  -6   0  14     1534.82     1492.46     51.52 o
  -4   0  14     2761.27     2448.22     55.71 o
  -2   0  14     1577.18     1439.39     34.05 o
   0   0  14      780.28      675.70     18.50 o
   2   0  14      663.69      734.16     20.15 o
   4   0  14     1693.79     1635.56     39.41 o
   6   0  14     1092.14     1050.38     39.07 o
   8   0  14      173.79      156.70     21.81 o
 -10   1  14       33.59       35.93     10.28 o
  -9   1  14       15.05       40.04      9.98 o
  -8   1  14      624.65      657.29     35.20 o
  -7   1  14      520.73      526.01     29.93 o
  -6   1  14      494.71      501.27     21.57 o
  -5   1  14     1259.14     1197.48     29.88 o
  -4   1  14      226.58      194.00      7.79 o
  -3   1  14     3920.02     3670.73     48.84 o
  -2   1  14      401.65      415.15      9.11 o
  -1   1  14       24.74       27.45      2.52 o
   0   1  14      473.72      431.04      8.39 o
   1   1  14     2223.42     2033.11     28.24 o
   2   1  14     1133.93     1092.07     19.12 o
   3   1  14      148.99      172.78      5.93 o
   4   1  14      257.86      269.21      9.23 o
   5   1  14      439.76      433.54     15.08 o
   6   1  14      281.46      292.17     12.36 o
   7   1  14        5.94       13.96      3.48 o
   8   1  14      120.58      112.22      9.08 o
   9   1  14       19.17       21.68      7.53 o
 -10   2  14       22.71       26.97     11.81 o
  -9   2  14       50.57       61.76     12.78 o
  -8   2  14      124.76      161.85     18.28 o
  -7   2  14      143.77      139.17     15.44 o
  -6   2  14        0.49        3.94      5.02 o
  -5   2  14       77.16       81.38      7.45 o
  -4   2  14     1465.66     1400.29     28.15 o
  -3   2  14       11.03       13.62      3.45 o
  -2   2  14       75.03       94.53      3.49 o
  -1   2  14      448.78      365.75      7.36 o
   0   2  14        0.68       13.20      1.50 o
   1   2  14     1042.16      943.42     15.23 o
   2   2  14      336.07      287.93      7.77 o
   3   2  14      585.10      631.44     14.97 o
   4   2  14       23.19       32.26      5.13 o
   5   2  14      167.93      169.31     10.42 o
   6   2  14       50.78       57.29      5.96 o
   7   2  14      789.79      784.35     28.16 o
   8   2  14       34.87       26.11      4.93 o
   9   2  14       16.11       22.79      5.23 o
  10   2  14        5.52       10.14      5.02 o
  -9   3  14        0.20       21.99     10.74 o
  -8   3  14       35.03       38.58      9.55 o
  -7   3  14      222.14      203.28     13.81 o
  -6   3  14       58.08       63.93      6.83 o
  -5   3  14      147.38      168.14      9.63 o
  -4   3  14      444.86      426.43     14.75 o
  -3   3  14     3037.65     2844.39     38.93 o
  -2   3  14       74.85       85.87      4.91 o
  -1   3  14      109.59       84.18      3.57 o
   0   3  14       21.54       25.60      1.93 o
   1   3  14      718.13      753.23     12.40 o
   2   3  14     1375.01     1338.57     21.07 o
   3   3  14      964.24      909.57     17.71 o
   4   3  14      243.93      212.35     10.11 o
   5   3  14       40.54       58.13      7.12 o
   6   3  14        3.27        3.29      2.92 o
   7   3  14       15.64       24.42      5.22 o
   8   3  14       90.02      100.22     12.38 o
   9   3  14       79.89       61.08      9.52 o
  10   3  14       28.11       24.73      4.67 o
  -9   4  14        9.75       52.27     15.07 o
  -8   4  14      194.52      199.59     13.20 o
  -7   4  14      260.66      276.98     24.29 o
  -6   4  14       92.55      108.94     12.10 o
  -5   4  14     1801.85     1677.32     40.84 o
  -4   4  14      941.84      944.57     20.24 o
  -3   4  14        0.88        3.72      1.95 o
  -2   4  14      492.49      515.53     11.70 o
  -1   4  14       93.27       99.82      4.37 o
   0   4  14        6.15        8.52      1.98 o
   1   4  14      528.83      486.56      9.97 o
   2   4  14      451.12      456.76      9.96 o
   3   4  14      468.49      450.86     11.20 o
   4   4  14       58.45       59.64      4.83 o
   5   4  14        3.23        8.03      2.46 o
   6   4  14       41.00       49.31      6.98 o
   7   4  14       79.19       94.74     19.95 o
   8   4  14       55.86       75.53     11.10 o
   9   4  14       14.07       13.21      4.91 o
  10   4  14        7.64        6.42      3.26 o
  -9   5  14       47.40       65.48     17.11 o
  -8   5  14      144.87      154.11     18.93 o
  -7   5  14      117.49      134.94     11.45 o
  -6   5  14        0.52       15.75      6.67 o
  -5   5  14       12.76       23.74      4.32 o
  -4   5  14       68.72       72.49      4.96 o
  -3   5  14     1059.73      902.45     15.83 o
  -2   5  14      657.19      589.27     12.77 o
  -1   5  14      644.20      584.59     12.32 o
   0   5  14      559.48      493.25     10.00 o
   1   5  14        9.58       17.76      2.43 o
   2   5  14       28.58       32.65      2.78 o
   3   5  14      598.65      606.87     13.80 o
   4   5  14      258.36      244.22      9.12 o
   5   5  14      442.25      492.95     16.06 o
   6   5  14        8.30       21.40      6.05 o
   7   5  14       84.45       95.76     12.26 o
   8   5  14        1.48       -2.31      8.32 o
   9   5  14       68.82       65.55     10.72 o
  10   5  14        5.51        7.16      4.84 o
  -9   6  14      190.41      180.20     15.60 o
  -8   6  14      184.40      186.41     15.90 o
  -7   6  14      114.78      133.33     13.62 o
  -6   6  14       21.42       51.68      7.64 o
  -5   6  14       65.24       77.75      8.00 o
  -4   6  14      303.51      291.73     13.12 o
  -3   6  14       21.07       31.53      2.77 o
  -2   6  14        0.21        7.95      2.36 o
  -1   6  14      914.06      828.14     15.72 o
   0   6  14      190.80      185.06      5.50 o
   1   6  14     2780.02     2641.83     36.65 o
   2   6  14      185.70      207.61      6.33 o
   3   6  14      653.71      615.40     14.05 o
   4   6  14        0.74        5.08      2.13 o
   5   6  14        8.11       17.55      4.63 o
   6   6  14        0.90        6.98      3.42 o
   7   6  14      238.38      228.70     17.06 o
   8   6  14        0.00       16.97      5.50 o
   9   6  14       71.99       63.73     17.44 o
  -9   7  14       27.25       35.16     10.42 o
  -8   7  14      169.67      183.93     15.47 o
  -7   7  14       15.45       35.38     11.61 o
  -6   7  14      122.85      128.88      9.89 o
  -5   7  14      224.63      190.72     11.11 o
  -4   7  14       33.33       42.42      4.72 o
  -3   7  14     1113.11     1113.16     19.88 o
  -2   7  14     1116.46     1008.83     17.76 o
  -1   7  14      320.55      323.47      8.31 o
   0   7  14     2239.48     2040.79     29.36 o
   1   7  14     1012.72      886.88     15.53 o
   2   7  14     1547.19     1428.51     24.48 o
   3   7  14     1135.69     1095.97     26.66 o
   4   7  14       38.26       54.77      6.73 o
   5   7  14       74.81       84.67      8.68 o
   6   7  14        0.65        3.96      2.89 o
   7   7  14       68.32       73.39      8.93 o
   8   7  14      584.42      565.69     24.74 o
   9   7  14      280.86      250.60     29.48 o
  -9   8  14       68.60       92.73     16.00 o
  -8   8  14        7.50       12.83      8.37 o
  -7   8  14      109.58      127.93     14.72 o
  -6   8  14      799.98      652.85     23.69 o
  -5   8  14        0.24        8.09      4.89 o
  -4   8  14     1033.88      904.81     26.22 o
  -3   8  14       10.38       19.89      3.72 o
  -2   8  14        0.18        1.44      2.79 o
  -1   8  14       81.30       97.07      5.56 o
   0   8  14      514.10      439.25     10.02 o
   1   8  14       50.77       64.24      5.33 o
   2   8  14     1018.12     1001.35     21.45 o
   3   8  14       44.08       49.17      5.23 o
   4   8  14      852.16      776.24     22.39 o
   5   8  14      290.68      251.54     13.83 o
   6   8  14       25.00       32.27      6.22 o
   7   8  14      389.81      327.33     17.34 o
   8   8  14       39.98       42.47      9.18 o
  -8   9  14       21.49       44.22      8.38 o
  -7   9  14       40.95       47.70      6.59 o
  -6   9  14      453.87      436.17     18.34 o
  -5   9  14       48.95       60.40      6.81 o
  -4   9  14       35.32       40.28      4.36 o
  -3   9  14       84.72       74.36      6.78 o
  -2   9  14       97.13      130.85      5.60 o
  -1   9  14       61.64       71.93      4.06 o
   0   9  14       16.58       11.34      1.88 o
   1   9  14        5.41       13.01      2.61 o
   2   9  14       91.44      112.34      5.77 o
   3   9  14       17.42       31.69      4.15 o
   4   9  14       92.30       98.71      7.42 o
   5   9  14       74.58      103.45      9.79 o
   6   9  14      160.72      151.64     11.29 o
   7   9  14       14.80       29.21      5.54 o
   8   9  14      124.74      124.52     26.28 o
  -8  10  14        7.58        4.46      6.14 o
  -7  10  14       26.67       34.79      5.40 o
  -6  10  14      163.03      153.76     11.57 o
  -5  10  14        6.98       15.13      3.65 o
  -4  10  14      462.05      421.30     13.27 o
  -3  10  14      153.89      139.50      6.60 o
  -2  10  14        1.81        4.39      1.85 o
  -1  10  14       18.71       21.29      3.55 o
   0  10  14       41.31       44.63      3.00 o
   1  10  14     1037.21      980.75     20.88 o
   2  10  14       26.74       32.92      3.63 o
   3  10  14      106.25      114.36      7.17 o
   4  10  14       34.16       43.79      6.07 o
   5  10  14      143.17      145.49     10.77 o
   6  10  14       80.34       93.44      9.75 o
   7  10  14        6.27       -0.59      3.94 o
  -7  11  14        0.07       23.06     10.42 o
  -6  11  14      154.48      152.60      9.82 o
  -5  11  14        0.05        8.22      2.68 o
  -4  11  14      232.93      221.35      9.67 o
  -3  11  14      173.39      162.58      6.88 o
  -2  11  14        0.15        3.95      2.03 o
  -1  11  14       60.83       63.97      3.58 o
   0  11  14      296.89      285.40      7.57 o
   1  11  14        1.89        7.04      1.72 o
   2  11  14      691.27      691.00     19.32 o
   3  11  14       56.34       63.82      5.22 o
   4  11  14       34.08       52.63      6.75 o
   5  11  14        1.58        6.32      3.26 o
   6  11  14       23.41       41.30      6.58 o
   7  11  14       13.65       29.86      7.91 o
  -7  12  14       98.06       96.45     12.74 o
  -6  12  14        0.08       28.62      7.16 o
  -5  12  14      401.33      393.81     13.25 o
  -4  12  14      104.48      112.04      6.40 o
  -3  12  14        4.66       10.11      2.13 o
  -2  12  14       88.73       91.29      7.01 o
  -1  12  14      768.42      727.57     14.98 o
   0  12  14       16.47       24.67      2.29 o
   1  12  14      254.21      254.79      8.87 o
   2  12  14      169.14      175.17      7.53 o
   3  12  14      117.14      139.53      7.03 o
   4  12  14        3.06       13.53      3.50 o
   5  12  14        7.39       17.74      3.46 o
   6  12  14       16.18       28.92     11.16 o
  -6  13  14       28.00       25.31      4.65 o
  -5  13  14       73.30       83.05      5.43 o
  -4  13  14       56.18       75.22      8.52 o
  -3  13  14      336.36      310.23     11.50 o
  -2  13  14       86.26       95.02      8.03 o
  -1  13  14      290.94      240.45     21.95 o
   0  13  14        7.20       15.10      2.09 o
   1  13  14       78.59       93.94      5.24 o
   2  13  14      129.82      137.38      6.68 o
   3  13  14      112.97      120.82      7.19 o
   4  13  14        5.12        9.88      4.10 o
   5  13  14      504.72      519.51     37.81 o
   6  13  14        0.01        8.00      4.93 o
  -5  14  14      327.04      362.51     16.36 o
  -4  14  14      283.64      297.33     14.67 o
  -3  14  14        1.80        6.23      2.08 o
  -2  14  14      364.80      384.32     31.62 o
  -1  14  14      492.08      494.16     36.18 o
   0  14  14        5.21        7.32      2.85 o
   1  14  14      284.70      325.54     16.79 o
   2  14  14       18.58       32.58      4.59 o
   3  14  14        1.45        6.93      2.58 o
   4  14  14       23.80       22.19     11.58 o
   5  14  14        6.13       37.76      8.74 o
  -4  15  14        0.09        3.38      1.69 o
  -3  15  14      273.71      289.70     10.76 o
  -2  15  14       32.04       34.23     10.32 o
  -1  15  14        7.96       17.67      7.91 o
   0  15  14       25.37       38.51     11.53 o
   1  15  14        0.88        4.36      2.60 o
   2  15  14       82.35       94.67      8.62 o
   3  15  14       69.19       66.54      8.23 o
   4  15  14       36.78       54.60      9.67 o
   0  16  14      183.36      186.11     19.72 o
   1  16  14      109.33       97.76      8.26 o
   2  16  14      233.76      259.87     19.25 o
  -9   0  15      339.50      318.19     34.41 o
  -7   0  15      286.15      310.84     32.09 o
  -5   0  15      156.28      167.90     13.67 o
  -3   0  15      407.67      365.48     10.42 o
  -1   0  15      387.28      448.81     14.59 o
   1   0  15     1777.98     1449.04     27.70 o
   3   0  15      535.61      495.46     16.35 o
   5   0  15      147.20      144.82     16.65 o
   7   0  15      136.60      138.46     12.02 o
   9   0  15       58.71       63.90     13.67 o
 -10   1  15       37.07       51.53     16.65 o
  -9   1  15       48.52       54.79     11.94 o
  -8   1  15       14.43       51.92     11.44 o
  -7   1  15     1074.88     1021.62     60.13 o
  -6   1  15       86.28      102.18     10.11 o
  -5   1  15     1147.54     1148.42     34.90 o
  -4   1  15      589.72      579.99     14.00 o
  -3   1  15      468.67      462.58      8.63 o
  -2   1  15      290.92      278.18      6.84 o
  -1   1  15      199.48      178.57      5.91 o
   0   1  15       72.18       98.04      3.47 o
   1   1  15      274.29      240.58      6.11 o
   2   1  15      232.96      228.38      6.81 o
   3   1  15      192.75      201.12      6.61 o
   4   1  15      520.35      517.20     14.05 o
   5   1  15      146.64      136.84      8.00 o
   6   1  15       28.14       27.01      4.38 o
   7   1  15        2.76        3.88      2.37 o
   8   1  15      177.67      168.29     11.28 o
   9   1  15      130.28       97.29     17.49 o
 -10   2  15       57.39       72.45     13.95 o
  -9   2  15        3.71       16.21      7.12 o
  -8   2  15      207.56      215.15     19.09 o
  -7   2  15      178.34      178.51     23.69 o
  -6   2  15      178.02      205.03     14.04 o
  -5   2  15       40.54       56.40      6.67 o
  -4   2  15      802.20      730.78     20.64 o
  -3   2  15      512.93      440.79     11.17 o
  -2   2  15      228.70      210.59      6.23 o
  -1   2  15      268.52      255.94      6.00 o
   0   2  15        0.50        7.15      1.21 o
   1   2  15       29.58       47.04      2.71 o
   2   2  15      974.07      949.87     17.54 o
   3   2  15      140.73      143.28      6.19 o
   4   2  15     1961.30     1956.41     36.26 o
   5   2  15        0.27        5.32      2.48 o
   6   2  15       19.99       21.48      3.87 o
   7   2  15       65.32       77.43      8.54 o
   8   2  15      474.74      419.46     24.10 o
   9   2  15       28.57       30.60      8.28 o
  10   2  15       70.33       71.25     16.46 o
  -9   3  15       27.22       42.46     10.73 o
  -8   3  15      242.52      229.94     32.13 o
  -7   3  15      162.80      174.28     12.36 o
  -6   3  15       49.88       52.93      6.37 o
  -5   3  15       96.56       87.00      7.27 o
  -4   3  15      175.05      161.12      9.18 o
  -3   3  15     1717.36     1593.38     33.07 o
  -2   3  15      629.32      616.66     13.16 o
  -1   3  15       32.47       39.94      2.71 o
   0   3  15        0.11        5.23      1.31 o
   1   3  15       35.41       48.85      2.78 o
   2   3  15      800.79      780.32     15.52 o
   3   3  15      504.65      486.30     12.91 o
   4   3  15      105.44      107.01      6.47 o
   5   3  15       43.99       48.58      6.66 o
   6   3  15       27.80       39.55      7.92 o
   7   3  15       73.96       63.78     12.50 o
   8   3  15       21.09       28.80      6.51 o
   9   3  15      172.65      146.33     12.78 o
  10   3  15      126.99      106.68     19.35 o
  -9   4  15        0.05       14.23     10.05 o
  -8   4  15       94.32      105.70     14.35 o
  -7   4  15       39.07       38.52      7.02 o
  -6   4  15      306.73      315.27     13.76 o
  -5   4  15        1.58        8.01      2.79 o
  -4   4  15     1702.90     1626.39     30.23 o
  -3   4  15      647.13      570.77     16.82 o
  -2   4  15       73.36       82.07      5.87 o
  -1   4  15       27.16       25.73      2.71 o
   0   4  15      558.73      516.56     10.45 o
   1   4  15      190.34      189.67      5.71 o
   2   4  15      140.06      134.78      4.91 o
   3   4  15       57.49       84.84      4.67 o
   4   4  15       49.50       39.45      4.17 o
   5   4  15       15.97       12.18      4.64 o
   6   4  15       58.78       50.84      7.16 o
   7   4  15       52.98       65.81     10.29 o
   8   4  15      118.08       98.96     12.46 o
   9   4  15       60.70       42.60     12.84 o
  10   4  15       74.07       53.38      8.08 o
  -9   5  15        9.98       18.42     10.70 o
  -8   5  15      274.99      274.59     20.41 o
  -7   5  15        4.46        9.73      4.15 o
  -6   5  15      116.90      114.07      8.10 o
  -5   5  15      471.38      444.31     15.83 o
  -4   5  15      127.24      104.98      6.06 o
  -3   5  15      206.05      229.11      7.51 o
  -2   5  15      513.70      487.19     11.56 o
  -1   5  15       11.42       13.59      2.06 o
   0   5  15     1430.06     1278.37     20.20 o
   1   5  15      477.35      423.45      9.42 o
   2   5  15     1938.55     1939.77     29.02 o
   3   5  15      885.90      907.21     18.35 o
   4   5  15       15.87       14.53      2.82 o
   5   5  15       39.53       47.90      4.76 o
   6   5  15      130.60      149.30     13.24 o
   7   5  15        7.48       11.30      9.11 o
   8   5  15      240.00      229.09     17.53 o
   9   5  15       10.98       19.78      5.58 o
  -8   6  15        4.16       25.57     10.70 o
  -7   6  15      181.48      195.56     16.20 o
  -6   6  15       45.12       45.49      5.55 o
  -5   6  15        0.07       11.91      4.38 o
  -4   6  15      904.92      849.12     22.73 o
  -3   6  15     1306.18     1257.97     28.18 o
  -2   6  15      279.04      296.70      8.53 o
  -1   6  15      350.26      318.81      8.56 o
   0   6  15      487.31      457.34      9.84 o
   1   6  15      610.61      587.09     11.81 o
   2   6  15      252.60      260.24      7.36 o
   3   6  15        6.15       15.88      2.63 o
   4   6  15      176.62      178.03      8.66 o
   5   6  15      141.92      155.28      8.72 o
   6   6  15        6.06       12.88      3.94 o
   7   6  15      101.99      122.12     12.98 o
   8   6  15       23.70       24.55      7.22 o
   9   6  15       54.29       39.63      8.31 o
  -9   7  15        5.69       15.07      7.25 o
  -8   7  15       47.42       57.13      9.77 o
  -7   7  15      101.91      128.37     14.45 o
  -6   7  15      205.60      202.91     12.17 o
  -5   7  15      476.76      439.06     17.88 o
  -4   7  15      100.80      111.74      7.31 o
  -3   7  15       30.54       26.97      3.50 o
  -2   7  15     1343.15     1353.75     25.65 o
  -1   7  15       88.65      114.13      5.20 o
   0   7  15      888.89      837.25     14.94 o
   1   7  15       55.69       59.66      3.38 o
   2   7  15       96.78      102.41      4.83 o
   3   7  15       49.10       48.14      4.34 o
   4   7  15        1.36        3.35      2.10 o
   5   7  15      368.18      353.87     16.56 o
   6   7  15       68.23       74.11      8.62 o
   7   7  15       30.09       46.33      7.16 o
   8   7  15      152.82      152.12     14.93 o
   9   7  15      135.00      115.43     16.00 o
  -9   8  15      180.46      160.16     19.16 o
  -8   8  15      471.73      460.40     26.57 o
  -7   8  15      221.04      222.05     24.55 o
  -6   8  15       81.59       92.83      8.97 o
  -5   8  15      187.38      190.81     11.61 o
  -4   8  15       60.90       74.93      6.76 o
  -3   8  15      315.40      311.26     12.82 o
  -2   8  15      136.18      124.18      6.03 o
  -1   8  15      113.97      104.00      5.28 o
   0   8  15     1090.60     1003.26     18.28 o
   1   8  15      690.85      621.78     13.26 o
   2   8  15      337.87      324.30      9.16 o
   3   8  15       55.50       65.64      6.07 o
   4   8  15       11.66       21.38      4.35 o
   5   8  15      271.34      290.98     15.03 o
   6   8  15        2.35       16.59      7.13 o
   7   8  15       20.24       15.46      4.42 o
   8   8  15      148.32      137.10     14.24 o
  -8   9  15        0.16        7.25      6.05 o
  -7   9  15      232.56      227.14     13.37 o
  -6   9  15        0.57       13.24      3.84 o
  -5   9  15     1289.54     1236.75     34.87 o
  -4   9  15        2.07       15.92      5.37 o
  -3   9  15      673.53      637.85     16.92 o
  -2   9  15        0.12        7.63      1.88 o
  -1   9  15      192.45      204.50      6.95 o
   0   9  15       78.04       98.36      4.41 o
   1   9  15      859.81      861.20     16.82 o
   2   9  15        8.52       14.61      2.45 o
   3   9  15      311.39      322.57     12.78 o
   4   9  15        0.85       40.67     20.88 o
   5   9  15        5.36       10.76      3.79 o
   6   9  15       27.45       34.07      6.00 o
   7   9  15      107.96      114.06     11.22 o
   8   9  15       51.16       30.99     13.77 o
  -7  10  15        0.55       11.34      4.85 o
  -6  10  15      124.19      118.82     12.22 o
  -5  10  15        4.75       11.11      3.65 o
  -4  10  15       13.30       29.41      3.76 o
  -3  10  15       30.04       45.30      4.77 o
  -2  10  15      136.32      121.97      6.22 o
  -1  10  15       13.63       10.62      1.92 o
   0  10  15        0.01        3.36      1.23 o
   1  10  15      197.65      211.23      6.84 o
   2  10  15       61.05       73.53      5.08 o
   3  10  15       14.37       14.17      5.39 o
   4  10  15        0.08       10.20      3.69 o
   5  10  15        0.20        1.91      2.55 o
   6  10  15      211.35      192.55     15.79 o
   7  10  15       87.86       95.24     12.32 o
  -7  11  15       24.42       21.15      5.73 o
  -6  11  15       54.25       71.67      7.58 o
  -5  11  15      157.26      167.88     10.01 o
  -4  11  15      158.86      158.25      7.57 o
  -3  11  15       15.90       28.77      3.38 o
  -2  11  15      664.32      628.49     15.54 o
  -1  11  15       19.26       27.38      2.93 o
   0  11  15      211.57      205.86      6.46 o
   1  11  15       45.15       63.78      3.79 o
   2  11  15      115.82      114.70      6.28 o
   3  11  15      258.12      266.34     11.31 o
   4  11  15      585.94      627.86     23.93 o
   5  11  15        0.79        3.20      2.70 o
   6  11  15      177.07      158.26     13.87 o
   7  11  15       11.77        5.33      4.20 o
  -7  12  15        0.15        5.58      3.53 o
  -6  12  15        0.16       14.42      4.89 o
  -5  12  15        3.75       16.80      4.46 o
  -4  12  15      526.39      506.38     14.94 o
  -3  12  15      323.44      317.70     10.27 o
  -2  12  15       16.85       24.05      2.95 o
  -1  12  15      408.23      397.04     10.80 o
   0  12  15      154.03      157.96      8.18 o
   1  12  15      134.77      154.14      5.73 o
   2  12  15       86.86       85.07      5.96 o
   3  12  15       49.33       52.92      5.36 o
   4  12  15       24.47       25.51      4.63 o
   5  12  15       21.28       35.11      5.98 o
   6  12  15       16.15       17.00     10.05 o
  -6  13  15       11.79       16.23      3.72 o
  -5  13  15        6.37        8.57      2.46 o
  -4  13  15      187.12      205.22     10.05 o
  -3  13  15       39.98       47.93      5.55 o
  -2  13  15      209.39      177.57      7.93 o
  -1  13  15      250.51      236.44      8.91 o
   0  13  15      266.95      255.27      8.72 o
   1  13  15       86.94       89.41      4.46 o
   2  13  15      272.38      283.15     11.33 o
   3  13  15        0.44        4.55      1.65 o
   4  13  15       59.39       66.59      7.50 o
   5  13  15       40.50       32.95     10.14 o
  -5  14  15       79.05       82.13      9.86 o
  -4  14  15      361.62      337.16     13.41 o
  -3  14  15       90.72       94.90      6.05 o
  -2  14  15      106.00      114.29      6.20 o
  -1  14  15       57.33       34.69     10.05 o
   0  14  15      291.79      293.85     10.30 o
   1  14  15       53.12       68.76      4.53 o
   2  14  15      206.19      210.85      9.48 o
   3  14  15        1.38        2.69      1.92 o
   4  14  15       22.70       42.51      7.05 o
   5  14  15       40.83       33.58      8.09 o
  -4  15  15        0.09       -1.36      1.59 o
  -3  15  15       20.70       21.98      3.53 o
  -2  15  15      287.48      256.52     25.39 o
  -1  15  15        7.02       12.09      5.49 o
   0  15  15       70.64       97.01     16.74 o
   1  15  15       34.73       41.82      4.92 o
   2  15  15       42.13       55.01      7.55 o
   4  15  15        2.75        4.65      3.63 o
  -3  16  15      198.70      169.28     12.74 o
   1  16  15        1.40        4.57      1.77 o
   2  16  15       76.57       68.18      8.93 o
  -8   0  16      217.27      225.92     29.11 o
  -6   0  16     1300.64     1257.96     70.13 o
  -4   0  16      963.54      927.04     27.24 o
  -2   0  16       56.01       45.08      5.08 o
   0   0  16       75.43      128.99      7.05 o
   2   0  16      291.69      245.26     10.32 o
   4   0  16      849.58      815.52     54.74 o
   6   0  16       34.61       41.78      7.64 o
   8   0  16      206.24      240.43     25.86 o
 -10   1  16      116.52      104.26     14.32 o
  -9   1  16       50.04       57.03     11.38 o
  -8   1  16       26.73       34.08     17.67 o
  -7   1  16        8.02       13.17      8.64 o
  -6   1  16        1.32        5.34      3.59 o
  -5   1  16        0.61        1.12      6.73 o
  -4   1  16      267.32      248.35      9.54 o
  -3   1  16      824.88      810.09     14.68 o
  -2   1  16       74.61       71.73      3.52 o
  -1   1  16      170.34      191.51      6.30 o
   0   1  16       21.18       17.03      1.62 o
   1   1  16      993.95      960.65     14.31 o
   2   1  16        1.58       14.96      1.84 o
   3   1  16        1.73        6.85      1.93 o
   4   1  16       55.05       53.45      4.28 o
   5   1  16       10.26       24.35      4.19 o
   6   1  16        0.47        0.33      2.18 o
   7   1  16      153.00      163.55     11.18 o
   8   1  16      156.13      126.64      9.77 o
   9   1  16      110.44      119.15     20.37 o
  -9   2  16      153.19      139.97     17.50 o
  -8   2  16      322.76      327.63     24.18 o
  -7   2  16        4.37       14.46      7.23 o
  -6   2  16      295.55      306.94     16.73 o
  -5   2  16        1.71       -2.56      3.93 o
  -4   2  16       29.57       39.15      5.19 o
  -3   2  16       94.40      101.01      5.93 o
  -2   2  16     4353.34     4110.18     53.92 o
  -1   2  16      113.90      112.83      4.73 o
   0   2  16     1530.09     1400.02     21.06 o
   1   2  16      152.66      158.41      4.94 o
   2   2  16      340.98      367.94      9.39 o
   3   2  16       12.10       19.09      2.74 o
   4   2  16      934.34      917.91     20.78 o
   5   2  16      440.92      406.96     14.65 o
   6   2  16      354.55      308.49     15.79 o
   7   2  16       30.91       45.46      6.64 o
   8   2  16        2.13        0.31      4.84 o
   9   2  16      307.98      219.69     26.04 o
  10   2  16       61.62       57.85     14.04 o
  -9   3  16      228.03      203.78     18.90 o
  -8   3  16       46.01       70.11     17.35 o
  -7   3  16       30.25       45.14      7.45 o
  -6   3  16      276.86      237.68     14.77 o
  -5   3  16      215.32      174.25      9.98 o
  -4   3  16     1311.55     1292.84     30.69 o
  -3   3  16        0.65       -2.69      3.54 o
  -2   3  16        2.21        9.90      1.70 o
  -1   3  16     1391.97     1243.83     19.67 o
   0   3  16       76.60       76.01      3.31 o
   1   3  16       83.71       68.74      3.39 o
   2   3  16      251.79      262.79      7.72 o
   3   3  16       25.06       34.98      3.25 o
   4   3  16      705.78      678.91     19.32 o
   5   3  16      286.22      303.10     15.09 o
   6   3  16      115.68      125.37      9.93 o
   7   3  16      198.79      199.48     12.58 o
   8   3  16       63.19       57.66      9.67 o
   9   3  16      103.68      102.22     11.10 o
  10   3  16        8.63       24.83      6.70 o
  -9   4  16       39.40       41.11     13.21 o
  -8   4  16      103.90       76.94     12.12 o
  -7   4  16      127.14      117.37     11.00 o
  -6   4  16        0.00        7.29      2.11 o
  -5   4  16       24.30       35.41      5.21 o
  -4   4  16       81.41       78.20      7.13 o
  -3   4  16     1781.69     1641.05     35.47 o
  -2   4  16       25.77       22.75      3.35 o
  -1   4  16      489.67      466.15     12.17 o
   0   4  16       59.35       66.59      3.96 o
   1   4  16      140.13      116.24      4.48 o
   2   4  16        4.20       10.88      2.11 o
   3   4  16     1772.44     1682.97     31.57 o
   4   4  16      505.22      500.39     14.22 o
   5   4  16     1092.47     1123.81     28.24 o
   6   4  16       33.10       37.29      6.18 o
   7   4  16      251.94      229.99     17.28 o
   8   4  16        7.60       10.62      8.56 o
   9   4  16        7.34        7.51      3.82 o
  -8   5  16       11.24       15.55     14.14 o
  -7   5  16      350.03      342.56     18.19 o
  -6   5  16       39.95       49.91      5.89 o
  -5   5  16       17.12       22.40      4.09 o
  -4   5  16       69.69       72.56      7.03 o
  -3   5  16       56.26       64.59      5.98 o
  -2   5  16       17.61       17.15      3.04 o
  -1   5  16      121.80      129.10      5.28 o
   0   5  16      279.85      266.75      7.10 o
   1   5  16      293.55      296.09      7.71 o
   2   5  16      271.79      271.53      8.29 o
   3   5  16       23.08       25.01      3.26 o
   4   5  16      359.72      345.25     11.50 o
   5   5  16      209.58      210.44      8.96 o
   6   5  16       73.24       82.77     16.97 o
   7   5  16      326.04      318.69     20.72 o
   8   5  16        2.55        9.45      4.56 o
   9   5  16      136.53      115.55     13.72 o
  -8   6  16       56.93       79.78     12.07 o
  -7   6  16      112.59       99.00     12.76 o
  -6   6  16       34.92       45.88      9.83 o
  -5   6  16       62.63       74.65      7.81 o
  -4   6  16      262.71      283.33     11.74 o
  -3   6  16        0.16        1.97      2.17 o
  -2   6  16     1201.21     1119.07     22.68 o
  -1   6  16       19.28       32.19      2.94 o
   0   6  16      532.21      543.81     11.24 o
   1   6  16      184.59      165.61      5.56 o
   2   6  16       97.46       90.79      5.05 o
   3   6  16       22.87       33.12      3.68 o
   4   6  16      225.89      212.64     10.83 o
   5   6  16       51.11       53.52      5.69 o
   6   6  16      222.07      210.99     13.01 o
   7   6  16       20.01       23.71      5.42 o
   8   6  16       89.19       59.88      9.76 o
   9   6  16      104.00       86.15     15.67 o
  -8   7  16       40.57       34.02      7.51 o
  -7   7  16      237.01      234.40     17.58 o
  -6   7  16       39.35       40.41      7.20 o
  -5   7  16      234.27      239.27     12.78 o
  -4   7  16       23.46       54.83      5.59 o
  -3   7  16        5.50        6.14      3.20 o
  -2   7  16        2.00        7.62      2.58 o
  -1   7  16     2426.79     2355.47     40.13 o
   0   7  16       69.62       70.77      3.56 o
   1   7  16     1293.33     1177.09     19.78 o
   2   7  16       36.83       49.21      4.05 o
   3   7  16        4.23        8.79      2.47 o
   4   7  16       83.67       92.85      6.69 o
   5   7  16      487.34      492.95     16.75 o
   6   7  16        8.54       24.74      7.91 o
   7   7  16       68.93       68.41     11.04 o
   8   7  16      363.40      369.08     32.79 o
  -8   8  16       26.32       36.93      8.75 o
  -7   8  16      558.75      570.92     29.73 o
  -6   8  16      300.33      279.34     14.62 o
  -5   8  16        0.78        7.07     11.63 o
  -4   8  16        0.01       11.37      5.38 o
  -3   8  16       28.35       28.61      4.59 o
  -2   8  16      422.95      381.38     11.65 o
  -1   8  16      183.31      182.96      7.30 o
   0   8  16      616.89      567.26     12.49 o
   1   8  16       45.07       49.78      3.48 o
   2   8  16       49.29       54.18      4.41 o
   3   8  16        0.03        6.03      1.99 o
   4   8  16       16.49       34.16      4.32 o
   5   8  16        0.02        4.57      1.97 o
   6   8  16      122.66      138.51     11.52 o
   7   8  16        0.92        0.64      3.18 o
   8   8  16       45.75       33.24      7.93 o
  -8   9  16        7.60       -1.30      5.86 o
  -7   9  16        7.49       10.31      9.21 o
  -6   9  16       51.66       74.05      7.95 o
  -5   9  16        5.61        6.35      3.23 o
  -4   9  16     1129.90     1112.10     26.67 o
  -3   9  16      193.99      177.15      8.04 o
  -2   9  16      914.22      944.49     25.00 o
  -1   9  16      456.90      481.66     13.17 o
   0   9  16       10.31       18.37      2.21 o
   1   9  16        0.00        1.37      1.49 o
   2   9  16      327.07      332.94     10.59 o
   3   9  16       27.82       45.86      4.81 o
   4   9  16      759.89      778.63     33.90 o
   5   9  16       26.95       32.45      5.83 o
   6   9  16        7.26       20.10      4.03 o
   7   9  16      130.56      135.57     27.90 o
   8   9  16      160.76      133.56     18.42 o
  -7  10  16        4.55       12.49      7.95 o
  -6  10  16       77.85       87.81     17.52 o
  -5  10  16      104.37       94.53     12.60 o
  -4  10  16        2.46       14.11      2.97 o
  -3  10  16       27.19       46.82      4.54 o
  -2  10  16      165.97      166.22      7.15 o
  -1  10  16      683.95      604.20     14.09 o
   0  10  16       13.93       27.89      2.68 o
   1  10  16        4.16       12.51      2.16 o
   2  10  16      253.64      262.94      8.37 o
   3  10  16        1.20       10.04      3.13 o
   4  10  16        2.67       11.32      5.95 o
   5  10  16       10.47       23.88      4.70 o
   6  10  16       14.29       14.96      4.05 o
   7  10  16       18.79       20.38      8.60 o
  -7  11  16      129.92      159.79     24.46 o
  -6  11  16        0.20        7.65     10.65 o
  -5  11  16        6.55        8.67      3.13 o
  -4  11  16      324.58      328.87     12.35 o
  -3  11  16       12.72       25.44      5.34 o
  -2  11  16      166.07      164.05      9.87 o
  -1  11  16      473.61      445.89     12.24 o
   0  11  16        8.15       13.62      2.02 o
   1  11  16      597.38      575.29     14.14 o
   2  11  16        5.77       11.30      2.62 o
   3  11  16      160.67      175.03      9.06 o
   4  11  16       75.51       85.95      8.89 o
   5  11  16        4.19        9.66      3.25 o
   6  11  16       61.09       96.27     11.99 o
  -6  12  16        3.81        6.30      2.85 o
  -5  12  16       58.57       62.33      6.56 o
  -4  12  16       15.19       18.73      3.10 o
  -3  12  16      135.99      120.27      6.04 o
  -2  12  16       28.70       37.05      3.42 o
  -1  12  16      333.32      326.90      9.93 o
   0  12  16       97.29       94.05      4.55 o
   1  12  16       56.00       65.14      4.01 o
   2  12  16       52.22       58.87      4.75 o
   3  12  16      380.21      402.91     17.00 o
   4  12  16       49.50       57.72      7.01 o
   5  12  16      254.88      252.37     17.73 o
   6  12  16        0.08       11.63      4.44 o
  -6  13  16        0.69        0.37      2.98 o
  -5  13  16       67.58       63.39      6.01 o
  -4  13  16       11.45       15.43      3.14 o
  -3  13  16      187.56      193.99      9.25 o
  -2  13  16        5.25        8.03      2.37 o
  -1  13  16      113.77      110.97      6.19 o
   0  13  16        3.08       12.61      1.85 o
   1  13  16       57.09       55.57      3.67 o
   2  13  16       14.85       18.79      2.42 o
   3  13  16       93.24       93.25      7.72 o
   4  13  16       29.30       45.47      7.12 o
   5  13  16        6.93       13.12      4.65 o
  -5  14  16        0.27        6.14      3.53 o
  -4  14  16       14.73       11.66      5.91 o
  -3  14  16      578.71      572.73     18.08 o
  -2  14  16        0.77        4.06      2.78 o
  -1  14  16      244.02      268.29      9.98 o
   0  14  16        9.37       19.22      3.36 o
   1  14  16       10.62       12.36      2.47 o
   2  14  16       64.23       93.82      5.28 o
   3  14  16       92.09       84.18     10.28 o
   4  14  16        0.02        4.13      3.27 o
  -4  15  16       18.15       13.48      3.01 o
  -3  15  16        7.71       15.53      2.98 o
  -2  15  16        8.66        8.25      5.06 o
  -1  15  16      186.12      210.81     10.31 o
   0  15  16       73.47       77.42      4.74 o
   1  15  16       37.95       41.09      3.72 o
   2  15  16       26.42       32.12      3.90 o
   0  16  16       86.34       69.20      5.95 o
   1  16  16       36.28       52.11      8.51 o
   2  16  16       75.73       69.92      5.59 o
  -9   0  17        8.99       14.60      9.39 o
  -7   0  17       54.02       52.27     17.67 o
  -5   0  17        4.03       -5.86      9.11 o
  -3   0  17      270.03      237.91     14.95 o
  -1   0  17     2026.26     1810.37     41.88 o
   1   0  17       87.67      127.56      5.38 o
   3   0  17       72.43       92.91      7.32 o
   5   0  17       67.69       60.08     10.46 o
   7   0  17       14.95       22.63      5.41 o
  -9   1  17      244.59      248.67     21.17 o
  -8   1  17        9.90       24.03      9.20 o
  -7   1  17       80.49      106.15     15.51 o
  -6   1  17      120.95      128.39     16.87 o
  -5   1  17      173.14      182.21     12.60 o
  -4   1  17      267.37      269.44     12.79 o
  -3   1  17      653.29      648.75     14.71 o
  -2   1  17      111.74      102.19      3.89 o
  -1   1  17     1014.79      950.98     18.00 o
   0   1  17      401.11      382.21      8.11 o
   1   1  17      497.28      476.70      8.65 o
   2   1  17      962.11      820.34     14.72 o
   3   1  17        1.84        4.38      1.82 o
   4   1  17      394.10      395.28     14.28 o
   5   1  17      821.11      839.17     23.82 o
   6   1  17      116.56      103.11     11.04 o
   7   1  17       42.88       58.66      7.65 o
   8   1  17      133.88      113.89     13.87 o
   9   1  17       67.28       49.11     13.30 o
  -9   2  17        1.91       14.38      7.03 o
  -8   2  17      169.04      202.27     18.19 o
  -7   2  17      103.55      104.42     15.21 o
  -6   2  17       39.20       45.78      7.48 o
  -5   2  17      893.34      835.29     24.10 o
  -4   2  17        4.11        4.55      2.20 o
  -3   2  17      490.37      396.58     15.47 o
  -2   2  17     1340.69     1187.39     19.30 o
  -1   2  17      153.41      190.80      6.42 o
   0   2  17      170.88      160.86      4.90 o
   1   2  17      358.11      337.90      8.66 o
   2   2  17       16.82       22.07      2.51 o
   3   2  17     1212.66     1138.72     23.81 o
   4   2  17      129.26      137.36      7.73 o
   5   2  17       25.50       31.16      5.54 o
   6   2  17      142.49      137.16     10.22 o
   7   2  17       23.42       36.01      7.85 o
   8   2  17       93.69       94.80     15.35 o
   9   2  17        3.64       13.67      6.70 o
  10   2  17       89.64       83.89     14.97 o
  -9   3  17      241.23      223.90     21.86 o
  -8   3  17       39.23       43.70      9.55 o
  -7   3  17      117.27      159.91     30.51 o
  -6   3  17      277.67      273.91     15.76 o
  -5   3  17      557.39      459.04     16.74 o
  -4   3  17       62.85       74.06      6.61 o
  -3   3  17     2629.95     2373.93     47.91 o
  -2   3  17     1129.13     1076.85     29.13 o
  -1   3  17      267.47      293.77      9.08 o
   0   3  17       34.31       29.02      2.38 o
   1   3  17        5.17        7.62      1.44 o
   2   3  17      903.23      891.80     19.00 o
   3   3  17        4.34        6.05      2.00 o
   4   3  17      574.55      577.30     17.64 o
   5   3  17      324.76      305.39     15.42 o
   6   3  17      460.97      434.07     20.14 o
   7   3  17      166.03      157.89     11.20 o
   8   3  17        1.08        7.78      4.11 o
   9   3  17       79.46       69.86     10.45 o
  -8   4  17      273.10      256.40     20.12 o
  -7   4  17       64.52       66.95      8.95 o
  -6   4  17        7.30        4.65      4.14 o
  -5   4  17       34.22       47.14      5.57 o
  -4   4  17      163.99      182.78     10.65 o
  -3   4  17       52.04       66.78      6.33 o
  -2   4  17     1604.18     1523.28     47.78 o
  -1   4  17        0.07        6.22      2.82 o
   0   4  17     1127.51     1140.85     20.29 o
   1   4  17        5.97       10.24      1.99 o
   2   4  17        7.98       22.77      2.97 o
   3   4  17      418.74      419.10     12.32 o
   4   4  17      719.79      712.01     18.10 o
   5   4  17        1.98        6.86      4.60 o
   6   4  17      208.68      190.30     12.29 o
   7   4  17        1.33       14.65      4.70 o
   8   4  17        5.10        8.44      4.32 o
   9   4  17        8.29       18.34      6.65 o
  -8   5  17        1.76        9.11     10.51 o
  -7   5  17       46.72       57.69     10.89 o
  -6   5  17      227.65      204.14     13.04 o
  -5   5  17        7.31       16.75      3.38 o
  -4   5  17      301.75      289.56     12.06 o
  -3   5  17      190.87      170.80      8.74 o
  -2   5  17      952.70      862.68     24.92 o
  -1   5  17      885.80      797.51     17.82 o
   0   5  17       23.26       20.48      2.24 o
   1   5  17      372.90      342.41      9.31 o
   2   5  17       84.32       89.05      6.37 o
   3   5  17       50.53       68.54      5.13 o
   4   5  17      742.19      765.77     19.04 o
   5   5  17      111.63      127.97      7.03 o
   6   5  17      271.94      251.76     14.32 o
   7   5  17       17.41       25.95      6.95 o
   8   5  17      108.97       97.78     22.65 o
   9   5  17       32.48       14.61     21.58 o
  -8   6  17      119.28      137.24     37.62 o
  -7   6  17       27.40       38.44      8.80 o
  -6   6  17       42.13       43.84      8.97 o
  -5   6  17       40.97       43.56      5.51 o
  -4   6  17       97.96      110.69      7.91 o
  -3   6  17       93.09       76.25      6.34 o
  -2   6  17      551.56      502.38     14.77 o
  -1   6  17       99.28      107.79      5.27 o
   0   6  17      314.48      285.52      8.10 o
   1   6  17       92.50       93.28      5.03 o
   2   6  17      231.40      213.83      8.06 o
   3   6  17     1167.63     1070.52     23.23 o
   4   6  17      162.96      164.81      7.60 o
   5   6  17      330.86      361.03     13.97 o
   6   6  17      406.59      378.44     18.24 o
   7   6  17        2.05        6.96      3.09 o
   8   6  17      203.16      180.11     15.90 o
   9   6  17        9.95       12.84      4.74 o
  -8   7  17        5.97        5.85      5.43 o
  -7   7  17        0.72       13.45      4.76 o
  -6   7  17       57.71       50.28      6.85 o
  -5   7  17        0.50        6.22      2.94 o
  -4   7  17        4.63        5.60      2.70 o
  -3   7  17       32.44       41.14      5.42 o
  -2   7  17        6.71       14.56      2.67 o
  -1   7  17        0.55        5.66      1.56 o
   0   7  17       71.84       86.82      4.65 o
   1   7  17       20.36       21.92      2.41 o
   2   7  17      127.45      123.18      6.76 o
   3   7  17        0.31        6.84      2.15 o
   4   7  17       23.61       36.23      4.64 o
   5   7  17      194.60      220.83     10.53 o
   6   7  17      154.10      162.25     11.56 o
   7   7  17       20.04       13.75      5.02 o
   8   7  17       40.91       23.46     10.98 o
  -8   8  17      244.92      267.59     27.90 o
  -7   8  17      309.96      363.41     32.04 o
  -6   8  17       44.90       46.78      6.40 o
  -5   8  17      881.79      900.25     28.64 o
  -4   8  17      171.34      150.10      9.44 o
  -3   8  17       14.02       27.21      4.55 o
  -2   8  17      131.83      131.23      7.46 o
  -1   8  17     1035.05      945.86     21.75 o
   0   8  17      307.93      278.74      8.65 o
   1   8  17        8.71        8.80      2.04 o
   2   8  17       31.77       35.98      4.04 o
   3   8  17      125.91      139.25      7.51 o
   4   8  17        0.07        9.73      2.43 o
   5   8  17       41.29       44.87      5.14 o
   6   8  17        2.77       12.24      3.68 o
   7   8  17       53.62       44.54      7.16 o
   8   8  17       67.03       73.25     14.37 o
  -8   9  17        2.50        5.77      5.30 o
  -7   9  17      339.99      324.46     30.65 o
  -6   9  17       18.02       34.66     13.86 o
  -5   9  17        0.30       16.95      5.33 o
  -4   9  17       43.06       43.09      4.92 o
  -3   9  17      808.94      758.12     19.76 o
  -2   9  17       55.59       61.20      4.64 o
  -1   9  17      592.71      620.44     16.09 o
   0   9  17      208.36      237.36      7.94 o
   1   9  17       49.14       57.82      4.15 o
   2   9  17       32.20       48.33      4.74 o
   3   9  17      305.71      310.39     11.96 o
   4   9  17        2.36       12.05      2.51 o
   5   9  17      212.75      214.90     10.55 o
   6   9  17      115.22      125.72     11.00 o
   7   9  17      127.57      107.34     13.77 o
  -7  10  17      193.15      182.80     15.48 o
  -6  10  17       13.32       13.48      3.51 o
  -5  10  17      144.21      130.03      9.23 o
  -4  10  17      124.20      123.97      7.12 o
  -3  10  17      173.14      171.55      7.84 o
  -2  10  17      166.09      150.03      6.96 o
  -1  10  17        0.07        7.50      3.12 o
   0  10  17       17.67       26.81      2.83 o
   1  10  17        1.44        3.82      2.64 o
   2  10  17      155.04      175.37      7.27 o
   3  10  17      776.91      843.90     22.68 o
   4  10  17       84.65       91.90      6.90 o
   5  10  17      191.25      195.98     10.46 o
   6  10  17        0.94       12.10      3.56 o
   7  10  17       10.25       11.32      7.30 o
  -6  11  17       49.13       40.75      5.97 o
  -5  11  17       29.72       36.86      5.39 o
  -4  11  17        1.24        7.01      3.50 o
  -3  11  17      348.07      353.22     11.78 o
  -2  11  17        0.84        8.41      3.22 o
  -1  11  17      440.56      463.41     13.46 o
   0  11  17      189.35      162.96      6.35 o
   1  11  17      109.37      117.84      6.07 o
   2  11  17      541.54      554.37     14.75 o
   3  11  17       24.04       34.32      4.20 o
   4  11  17      149.78      159.56      8.82 o
   5  11  17       24.64       33.36      7.05 o
   6  11  17       19.31       16.78      6.79 o
  -6  12  17       15.16       27.41      5.45 o
  -5  12  17       37.24       36.69      4.95 o
  -4  12  17       25.17       43.14      4.85 o
  -3  12  17       15.24       15.62      3.36 o
  -2  12  17      378.34      339.27     13.14 o
  -1  12  17        0.01        5.35      1.66 o
   0  12  17      308.70      300.69      9.11 o
   1  12  17        1.37        7.80      1.62 o
   2  12  17       22.91       32.33      3.34 o
   3  12  17      100.19      104.26      6.87 o
   4  12  17      113.64      110.65     10.39 o
   5  12  17        1.59        1.72      3.63 o
  -5  13  17       15.81       16.22      3.31 o
  -4  13  17       78.65       74.06      6.21 o
  -3  13  17      193.31      200.10      9.73 o
  -2  13  17      117.94      114.63      8.87 o
  -1  13  17       30.08       29.64      3.57 o
   0  13  17      247.42      246.43      8.51 o
   1  13  17       16.73       22.19      2.48 o
   2  13  17       78.85       74.50      6.52 o
   3  13  17      140.87      151.12      8.05 o
   4  13  17      204.56      246.17     16.58 o
   5  13  17      180.15      185.83     20.65 o
  -4  14  17      164.30      169.54     10.21 o
  -3  14  17       20.62       20.93      3.26 o
  -2  14  17      139.15      136.85      7.27 o
  -1  14  17       32.51       42.30      6.07 o
   0  14  17      326.06      333.54     12.08 o
   1  14  17        3.00        7.78      2.40 o
   2  14  17        4.83       14.66      2.82 o
   3  14  17        0.01        3.53      2.00 o
   4  14  17       97.26       91.80     11.63 o
  -3  15  17       67.07       68.56      6.79 o
  -2  15  17       81.85       83.92      5.88 o
  -1  15  17       26.18       35.13      5.21 o
   0  15  17        7.15       16.87      2.77 o
   1  15  17        0.29        5.35      2.22 o
   2  15  17       79.51       97.95      6.90 o
   3  15  17        1.67        1.51      2.01 o
   0  16  17       51.57       57.88     10.28 o
   1  16  17      161.61      169.17      9.21 o
  -8   0  18        1.78       12.93     10.14 o
  -6   0  18        0.36       12.93     10.05 o
  -4   0  18      323.68      313.93     19.90 o
  -2   0  18     2472.27     2241.14     51.23 o
   0   0  18        1.08        5.78      2.74 o
   2   0  18        0.30        5.37      2.87 o
   4   0  18       64.20       66.00      8.60 o
   6   0  18       98.52      113.41     11.11 o
   8   0  18      205.84      137.84     19.07 o
  -9   1  18        0.03       16.62      5.72 o
  -8   1  18      345.46      362.28     26.07 o
  -7   1  18        1.53        9.62     13.44 o
  -6   1  18      817.64      725.54     35.59 o
  -5   1  18      100.44      118.85     10.45 o
  -4   1  18      385.58      350.13     16.63 o
  -3   1  18       78.98       77.11      5.71 o
  -2   1  18       17.46       17.21      2.66 o
  -1   1  18      655.62      534.14     12.30 o
   0   1  18       19.33       50.21      3.82 o
   1   1  18       95.07      115.15      3.53 o
   2   1  18      269.12      282.35      7.39 o
   3   1  18      236.99      218.93      8.33 o
   4   1  18      276.64      284.11     11.89 o
   5   1  18       72.57       76.70      6.38 o
   6   1  18       25.30       37.05      5.62 o
   7   1  18        1.54       13.37      4.89 o
   8   1  18       13.43        9.30      6.70 o
   9   1  18       11.72       23.90      7.07 o
  -9   2  18      177.68      174.41     29.11 o
  -8   2  18      105.80      136.76     17.51 o
  -7   2  18      133.42      168.83     18.40 o
  -6   2  18       52.57       45.37     10.87 o
  -5   2  18      351.90      326.44     16.95 o
  -4   2  18      349.15      311.63     12.81 o
  -3   2  18      203.71      186.83      9.29 o
  -2   2  18     1038.48      944.17     23.61 o
  -1   2  18     1271.46     1124.20     23.04 o
   0   2  18      380.54      337.95      8.49 o
   1   2  18      148.54      138.29      5.35 o
   2   2  18        6.73       14.45      2.41 o
   3   2  18      194.58      198.01      7.85 o
   4   2  18      113.61      121.98      9.66 o
   5   2  18       12.12       17.38      4.44 o
   6   2  18       81.60       86.00      9.07 o
   7   2  18      102.83       93.26     10.53 o
   8   2  18      261.98      227.09     16.55 o
   9   2  18      266.94      183.14     22.32 o
  -9   3  18      598.07      622.14     48.37 o
  -8   3  18      103.75      121.96     15.97 o
  -7   3  18        8.37       28.64      8.31 o
  -6   3  18       41.78       50.18      8.72 o
  -5   3  18      300.67      279.60     15.69 o
  -4   3  18       41.57       51.09      7.50 o
  -3   3  18      795.77      803.92     21.85 o
  -2   3  18      318.58      302.53     11.67 o
  -1   3  18     3167.62     3038.92     57.38 o
   0   3  18       55.93       70.90      5.05 o
   1   3  18       34.16       54.28      4.45 o
   2   3  18      116.55      120.47      6.65 o
   3   3  18      222.74      240.80      8.88 o
   4   3  18       87.42      118.43      6.63 o
   5   3  18      319.12      301.90     15.56 o
   6   3  18      101.76       93.86      9.71 o
   7   3  18        0.06        8.06      4.44 o
   8   3  18       96.86       75.94     11.25 o
   9   3  18       83.52       84.27     18.60 o
  -8   4  18        6.84        3.53     12.09 o
  -7   4  18       91.46       84.32     10.45 o
  -6   4  18       70.65       70.79     11.20 o
  -5   4  18      119.74      123.99      8.02 o
  -4   4  18      150.84      149.85      8.66 o
  -3   4  18     1546.98     1287.58     30.23 o
  -2   4  18      109.72      106.73      6.82 o
  -1   4  18      165.21      147.33      7.47 o
   0   4  18       90.67       96.51      5.30 o
   1   4  18        0.17        6.66      1.78 o
   2   4  18      117.10      122.62      5.96 o
   3   4  18      625.89      599.66     15.65 o
   4   4  18      910.04      940.75     22.00 o
   5   4  18       45.58       53.19      6.31 o
   6   4  18        6.94       15.79      4.08 o
   7   4  18      128.85      139.69     23.30 o
   8   4  18       21.48       24.17      6.17 o
   9   4  18       38.34       34.20      6.18 o
  -8   5  18      200.88      206.48     26.60 o
  -7   5  18       12.55       12.72      4.98 o
  -6   5  18       27.46       48.09      7.61 o
  -5   5  18      422.01      336.53     15.80 o
  -4   5  18        3.74        8.90      2.53 o
  -3   5  18      117.62      110.28      6.95 o
  -2   5  18       12.07       29.10      4.15 o
  -1   5  18      136.87      116.65      6.49 o
   0   5  18      535.94      493.02     12.62 o
   1   5  18       83.99      103.69      5.28 o
   2   5  18        0.82        6.07      1.83 o
   3   5  18      808.04      780.24     18.79 o
   4   5  18       45.15       56.17      5.79 o
   5   5  18      169.66      175.83      9.76 o
   6   5  18        1.90        8.16      3.17 o
   7   5  18        1.99        1.07      6.56 o
   8   5  18       14.37        9.40      4.48 o
   9   5  18       11.11       15.15      4.73 o
  -8   6  18        8.65        9.21      9.11 o
  -7   6  18      304.28      332.13     22.07 o
  -6   6  18        0.01        4.20      6.98 o
  -5   6  18       98.27      111.52     11.18 o
  -4   6  18       87.06       88.76      7.99 o
  -3   6  18       28.08       30.29      4.38 o
  -2   6  18        0.14       14.56      5.08 o
  -1   6  18       57.59       66.94      5.42 o
   0   6  18      149.61      141.01      6.01 o
   1   6  18      313.29      290.54      9.35 o
   2   6  18        0.37        4.90      2.69 o
   3   6  18      333.88      324.39     10.91 o
   4   6  18      106.57      106.26      7.21 o
   5   6  18        8.08       10.85      3.83 o
   6   6  18        4.87        7.31      3.53 o
   7   6  18       33.01       37.40      6.99 o
   8   6  18       75.41       75.40     11.67 o
   9   6  18       76.31       70.69     12.28 o
  -8   7  18       23.08       30.97      9.11 o
  -7   7  18        1.70        2.62      4.55 o
  -6   7  18      455.18      455.35     19.88 o
  -5   7  18       44.24       52.27      6.75 o
  -4   7  18       78.90       87.43      7.65 o
  -3   7  18        3.20        7.76      2.59 o
  -2   7  18      199.57      209.57      9.05 o
  -1   7  18       29.03       34.59      5.48 o
   0   7  18      158.35      161.75      6.60 o
   1   7  18       69.01       86.51      5.56 o
   2   7  18      997.46      947.08     23.12 o
   3   7  18      175.82      194.17      9.00 o
   4   7  18      100.15      113.26      7.18 o
   5   7  18      194.86      242.47     13.88 o
   6   7  18       53.75       53.21      7.38 o
   7   7  18       14.91       12.82      3.60 o
   8   7  18        0.17        1.71      4.74 o
  -8   8  18       24.86       27.07      7.25 o
  -7   8  18      372.96      393.91     24.16 o
  -6   8  18       96.06       90.74      9.15 o
  -5   8  18       34.62       40.89      6.06 o
  -4   8  18      661.89      601.09     21.31 o
  -3   8  18       42.84       46.05      8.22 o
  -2   8  18      855.98      784.00     23.15 o
  -1   8  18      512.02      472.01     15.90 o
   0   8  18       10.28       13.66      3.79 o
   1   8  18      299.87      272.67     10.08 o
   2   8  18      105.74      116.71      6.92 o
   3   8  18       33.02       38.18      4.55 o
   4   8  18      134.84      134.74      8.00 o
   5   8  18        7.78       16.03      2.91 o
   6   8  18       84.72       78.71      9.19 o
   7   8  18      123.68      104.71     17.95 o
   8   8  18      124.50       75.80     14.79 o
  -7   9  18       10.64       10.42      5.02 o
  -6   9  18       93.94       87.88      8.67 o
  -5   9  18       17.42       15.77      3.63 o
  -4   9  18       41.19       42.54      6.18 o
  -3   9  18       51.96       72.21      7.46 o
  -2   9  18      112.54      116.25      6.41 o
  -1   9  18      151.98      156.39      7.15 o
   0   9  18      107.35      127.17      5.70 o
   1   9  18      353.36      379.32     12.42 o
   2   9  18        0.28        7.59      2.39 o
   3   9  18       84.35       90.80      6.52 o
   4   9  18        8.59       13.21      2.90 o
   5   9  18        2.73        6.44      2.39 o
   6   9  18      372.52      380.91     19.02 o
   7   9  18       61.08       67.72     10.88 o
  -7  10  18      155.94      164.91     24.18 o
  -6  10  18       59.44       62.39      8.14 o
  -5  10  18      185.46      169.77     10.52 o
  -4  10  18      453.26      432.69     17.16 o
  -3  10  18       10.05       28.12      3.61 o
  -2  10  18      473.53      432.34     13.31 o
  -1  10  18      618.09      551.26     15.27 o
   0  10  18       29.41       30.21      3.06 o
   1  10  18      200.84      193.83      7.49 o
   2  10  18       16.23       22.00      2.87 o
   3  10  18       63.25       70.57      5.80 o
   4  10  18      126.93      150.14      8.43 o
   5  10  18        0.91       11.63      2.28 o
   6  10  18        0.60       10.79      4.56 o
  -6  11  18       24.90       33.37      5.56 o
  -5  11  18        0.06        2.41      2.24 o
  -4  11  18       22.60       29.21      4.16 o
  -3  11  18        8.21        7.43      2.81 o
  -2  11  18       29.46       49.16      4.36 o
  -1  11  18      312.67      291.89     10.00 o
   0  11  18       99.89      105.97      6.30 o
   1  11  18       67.60       76.21      4.58 o
   2  11  18        7.66       17.31      3.46 o
   3  11  18      103.23      100.25      6.77 o
   4  11  18       23.37       28.21      4.04 o
   5  11  18       94.79       98.17      7.38 o
   6  11  18       72.01       91.22     16.60 o
  -6  12  18        8.86       13.02      4.65 o
  -5  12  18        1.98        8.86      2.64 o
  -4  12  18        1.23        9.54      3.76 o
  -3  12  18       25.64       31.26      3.92 o
  -2  12  18       27.72       33.95      3.58 o
  -1  12  18       45.95       47.67      5.65 o
   0  12  18        3.48       11.87      2.86 o
   1  12  18      205.02      211.73      7.86 o
   2  12  18       16.29       21.96      3.97 o
   3  12  18      222.64      236.54     10.45 o
   4  12  18      212.93      241.52     11.08 o
   5  12  18        1.02        5.79      3.44 o
  -5  13  18      127.82      117.07     10.18 o
  -4  13  18       79.04       77.74     11.72 o
  -3  13  18        9.76       14.65      3.33 o
  -2  13  18       97.41       95.59      6.42 o
  -1  13  18      100.95      107.46      6.43 o
   0  13  18      149.03      151.40      7.72 o
   1  13  18       37.59       48.47      3.42 o
   2  13  18       11.71       11.97      1.98 o
   3  13  18        1.84        5.10      2.20 o
   4  13  18       76.16       76.23      6.84 o
  -4  14  18        0.07        0.74      2.23 o
  -3  14  18      194.96      198.74     10.81 o
  -2  14  18      102.42      106.37      8.36 o
  -1  14  18      137.98      138.11      7.91 o
   0  14  18       78.46       77.49      5.37 o
   1  14  18      326.49      361.70     29.68 o
   2  14  18       17.25       24.01      3.67 o
   3  14  18        8.33       16.70      3.67 o
   4  14  18        7.89       16.09      4.37 o
  -3  15  18       52.15       59.44      5.68 o
  -2  15  18      120.91      107.45      6.83 o
  -1  15  18      157.15      159.23      8.35 o
   0  15  18      104.21      105.04      8.23 o
   1  15  18        1.11        4.71      1.80 o
   2  15  18        1.04        7.53      2.70 o
   3  15  18        8.17       14.32      8.05 o
  -9   0  19      149.60      153.65     20.65 o
  -7   0  19      153.11      118.03     23.72 o
  -5   0  19      106.12      128.91     22.23 o
  -3   0  19       75.96       81.92      8.68 o
  -1   0  19     2916.49     2572.31     57.09 o
   1   0  19      119.35      144.65      5.90 o
   3   0  19      252.52      252.72     19.76 o
   5   0  19      190.41      171.19     13.10 o
   7   0  19      113.90      117.56     19.25 o
  -9   1  19       74.76       89.52     13.82 o
  -8   1  19       67.61       89.50     14.13 o
  -7   1  19      335.89      329.49     24.30 o
  -6   1  19        0.01        1.59      6.59 o
  -5   1  19      880.76      826.48     46.18 o
  -4   1  19        2.00       12.81      8.31 o
  -3   1  19      275.44      242.18     15.45 o
  -2   1  19      143.21      114.50      6.03 o
  -1   1  19      224.31      215.46      7.25 o
   0   1  19     1229.87     1110.08     20.62 o
   1   1  19      332.00      304.89      7.53 o
   2   1  19       81.93      102.68      4.70 o
   3   1  19       97.38       89.80      8.43 o
   4   1  19       10.02       14.25      3.27 o
   5   1  19       32.71       40.19      4.77 o
   6   1  19      273.45      279.35     15.19 o
   7   1  19      223.19      192.65     16.16 o
   8   1  19      108.94      111.71     17.49 o
   9   1  19       17.53       18.04      5.49 o
  -9   2  19       19.84       10.98      8.00 o
  -8   2  19        9.87       18.58      7.78 o
  -7   2  19        4.88       24.00      7.57 o
  -6   2  19      203.35      196.62     17.39 o
  -5   2  19      109.45      102.33     10.01 o
  -4   2  19       22.33       19.31      4.03 o
  -3   2  19        0.41        5.94      2.05 o
  -2   2  19      382.02      388.61     13.58 o
  -1   2  19       81.40       89.70      7.82 o
   0   2  19      163.88      179.63     12.17 o
   1   2  19       80.90       83.95      4.55 o
   2   2  19      233.53      209.41      9.12 o
   3   2  19       38.83       53.34      4.49 o
   4   2  19       57.83       62.15      7.55 o
   5   2  19      180.89      188.59     11.87 o
   6   2  19      193.22      185.45     12.03 o
   7   2  19       41.59       63.97      8.06 o
   8   2  19        2.83       19.72      7.35 o
   9   2  19       35.02       51.06     11.16 o
  -8   3  19      417.34      428.40     27.92 o
  -7   3  19      108.42      158.86     18.37 o
  -6   3  19       47.05       50.94      7.86 o
  -5   3  19      364.04      358.51     14.63 o
  -4   3  19      144.05      147.19      8.89 o
  -3   3  19       53.99       50.17      5.69 o
  -2   3  19        5.91       15.59      3.37 o
  -1   3  19     1780.67     1572.77     34.24 o
   0   3  19      182.76      195.15      7.04 o
   1   3  19     1107.62     1004.73     20.77 o
   2   3  19        5.79       10.13      2.17 o
   3   3  19     1023.76      950.44     21.27 o
   4   3  19      644.13      653.68     20.09 o
   5   3  19       10.84       22.50      6.23 o
   6   3  19      238.67      230.42     13.67 o
   7   3  19      341.41      319.24     25.21 o
   8   3  19       48.12       54.07     12.32 o
   9   3  19      198.04      151.70     20.18 o
  -8   4  19       17.29       33.02     14.04 o
  -7   4  19        0.63       14.83      5.76 o
  -6   4  19      131.16      148.91     14.23 o
  -5   4  19        0.10        4.47      6.93 o
  -4   4  19      239.25      263.89     11.86 o
  -3   4  19       11.58       11.02      3.09 o
  -2   4  19      324.10      302.40     11.76 o
  -1   4  19      106.27      128.82      7.12 o
   0   4  19      344.50      298.66      9.18 o
   1   4  19        9.56       16.09      2.30 o
   2   4  19      635.64      615.45     15.44 o
   3   4  19        9.30       25.35      3.32 o
   4   4  19      296.01      305.92     11.06 o
   5   4  19       15.68       16.25      3.33 o
   6   4  19       77.04       66.40      8.35 o
   7   4  19      110.11      141.22     16.04 o
   8   4  19      415.69      350.93     22.43 o
   9   4  19       61.22       45.11     18.83 o
  -8   5  19       66.74       65.76     18.04 o
  -7   5  19        0.48       30.51     11.81 o
  -6   5  19       11.60       20.54     16.92 o
  -5   5  19        1.56       15.73      4.33 o
  -4   5  19       59.42       68.52      6.57 o
  -3   5  19        6.49       11.25      2.78 o
  -2   5  19       38.37       32.51      4.25 o
  -1   5  19       13.57       12.72      2.95 o
   0   5  19       59.98       78.46      4.62 o
   1   5  19      160.16      156.74      6.57 o
   2   5  19        0.36        3.54      2.11 o
   3   5  19       47.08       66.46      5.30 o
   4   5  19        7.78       13.76      3.49 o
   5   5  19      286.59      321.95     16.03 o
   6   5  19        0.10        6.13      2.91 o
   7   5  19      144.07      130.23     10.87 o
   8   5  19        1.64        2.76     11.86 o
   9   5  19       13.51       19.44      4.84 o
  -7   6  19        1.60       15.62      5.67 o
  -6   6  19      310.65      318.43     21.14 o
  -5   6  19        1.86        3.73      6.95 o
  -4   6  19       14.92       13.60      3.33 o
  -3   6  19        5.47        7.97      2.79 o
  -2   6  19      276.37      252.23     10.43 o
  -1   6  19      196.85      188.45      8.50 o
   0   6  19        0.78       14.29      2.36 o
   1   6  19       28.74       33.83      3.44 o
   2   6  19      194.01      206.54      8.09 o
   3   6  19       42.00       37.16      3.89 o
   4   6  19      358.17      391.61     14.29 o
   5   6  19       15.01       15.61      4.25 o
   6   6  19        1.51       10.40     10.08 o
   7   6  19       84.67       82.98      9.42 o
   8   6  19        1.04        3.81      8.56 o
  -7   7  19      153.65      162.27     14.74 o
  -6   7  19       73.68       77.77     11.73 o
  -5   7  19      655.26      665.95     24.20 o
  -4   7  19       32.38       44.96      6.23 o
  -3   7  19      188.30      188.47     10.41 o
  -2   7  19       60.88       71.85      5.60 o
  -1   7  19      265.53      252.15      9.98 o
   0   7  19      721.57      723.68     16.95 o
   1   7  19      489.34      475.99     13.07 o
   2   7  19      703.98      738.41     19.81 o
   3   7  19      397.69      369.42     15.76 o
   4   7  19       50.91       58.66      5.69 o
   5   7  19       65.51       73.32      8.63 o
   6   7  19      123.78      147.81     11.23 o
   7   7  19       67.61       63.27      8.42 o
   8   7  19      179.57      181.56     20.56 o
  -8   8  19        3.90        0.65      5.21 o
  -7   8  19      311.32      313.49     21.21 o
  -6   8  19      348.28      341.57     17.16 o
  -5   8  19        0.43        7.04      2.70 o
  -4   8  19       77.23       83.12      7.87 o
  -3   8  19      509.42      492.51     18.06 o
  -2   8  19       64.36       63.37      5.84 o
  -1   8  19      451.68      430.67     15.47 o
   0   8  19      267.72      270.58      9.97 o
   1   8  19       18.11       20.67      4.66 o
   2   8  19      330.88      314.94     11.75 o
   3   8  19       10.69       21.81      5.27 o
   4   8  19       26.59       23.90      3.97 o
   5   8  19      218.04      231.02     13.77 o
   6   8  19       76.58      103.08     10.40 o
   7   8  19        5.68       15.29      5.47 o
  -7   9  19        1.52       11.72      7.91 o
  -6   9  19      222.67      239.74     17.39 o
  -5   9  19      112.71       96.73      8.23 o
  -4   9  19        0.15        5.91      2.59 o
  -3   9  19      455.63      452.57     18.11 o
  -2   9  19       41.65       49.83      4.72 o
  -1   9  19        1.27        4.05      1.86 o
   0   9  19        0.53        5.18      1.93 o
   1   9  19        9.51       21.70      4.58 o
   2   9  19      326.20      338.58     12.25 o
   3   9  19      273.80      288.28     11.71 o
   4   9  19        7.28       17.58      3.25 o
   5   9  19       67.32       71.56      8.62 o
   6   9  19       58.27       85.33     16.14 o
   7   9  19       40.33       58.82     10.32 o
  -6  10  19        6.78       20.93      4.54 o
  -5  10  19       62.45       83.02      8.12 o
  -4  10  19       86.46       84.34      7.26 o
  -3  10  19      304.19      337.11     14.27 o
  -2  10  19        3.18        8.14      2.23 o
  -1  10  19      346.43      370.12     12.03 o
   0  10  19       49.05       59.44      4.09 o
   1  10  19      211.17      197.58      9.15 o
   2  10  19      140.12      152.93      6.93 o
   3  10  19        4.56        6.73      2.15 o
   4  10  19       63.55       76.70      6.23 o
   5  10  19      176.37      192.44     18.04 o
   6  10  19       25.40       44.42      8.44 o
  -6  11  19        2.88       -2.41      3.21 o
  -5  11  19        3.92       12.96      7.86 o
  -4  11  19      155.09      150.70      9.30 o
  -3  11  19      142.19      154.10      7.74 o
  -2  11  19      107.09      104.43      5.91 o
  -1  11  19        0.96        1.87      1.60 o
   0  11  19      260.29      241.43      8.60 o
   1  11  19      443.07      461.23     12.96 o
   2  11  19       36.30       51.25      4.88 o
   3  11  19        0.06        3.01      1.78 o
   4  11  19      392.36      446.45     16.13 o
   5  11  19        4.11       -1.82      3.11 o
  -5  12  19      199.95      208.11     11.34 o
  -4  12  19       41.54       62.44      6.17 o
  -3  12  19      112.63      124.02     10.99 o
  -2  12  19      251.99      236.22      9.18 o
  -1  12  19      165.24      179.56      7.54 o
   0  12  19      119.54      117.74      6.03 o
   1  12  19       21.64       31.93      3.22 o
   2  12  19       64.79       55.15      7.63 o
   3  12  19       91.57      107.30      6.90 o
   4  12  19       26.99       29.81      4.65 o
   5  12  19       13.47        8.18      6.23 o
  -5  13  19        1.30        6.79      3.53 o
  -4  13  19      103.14      111.24     11.63 o
  -3  13  19       15.60       16.79      3.27 o
  -2  13  19        0.51        6.43      2.26 o
  -1  13  19      254.44      250.80     10.87 o
   0  13  19      132.04      130.58      6.25 o
   1  13  19      144.07      133.89      6.08 o
   2  13  19        3.78        9.95      2.14 o
   3  13  19        1.20        7.50      2.39 o
   4  13  19        1.66        8.29      2.52 o
  -4  14  19        6.41        7.07      3.07 o
  -3  14  19        7.90       13.03      2.97 o
  -2  14  19      240.52      243.22     13.81 o
  -1  14  19       96.82      112.02      6.73 o
   0  14  19        1.90        5.12      2.76 o
   1  14  19        3.42       13.43      2.42 o
   2  14  19      351.85      389.25     19.71 o
   3  14  19        0.01        4.81      2.33 o
   4  14  19      193.16      196.16     15.81 o
  -2  15  19       95.03       90.47      6.57 o
  -1  15  19       28.03       33.59      4.13 o
   0  15  19      181.83      191.88      9.79 o
   1  15  19       23.95       35.06      4.09 o
   2  15  19        6.24        7.91      2.60 o
  -8   0  20      212.49      225.08     28.37 o
  -6   0  20      528.35      499.93     41.95 o
  -4   0  20      445.54      426.73     34.79 o
  -2   0  20        1.28        5.76      5.63 o
   0   0  20     1714.97     1522.79     37.60 o
   2   0  20        5.49       14.58      2.24 o
   4   0  20       18.34       13.18      3.89 o
   6   0  20       48.31       52.18     14.23 o
   8   0  20      153.80      140.54     22.60 o
  -9   1  20      100.53       65.66     16.46 o
  -8   1  20       39.49       59.83     12.06 o
  -7   1  20        0.45        9.43      6.75 o
  -6   1  20      182.25      198.48     18.25 o
  -5   1  20      210.43      197.72     17.27 o
  -4   1  20      330.86      311.74     18.76 o
  -3   1  20       85.76       93.64      8.81 o
  -2   1  20      173.20      154.45      8.17 o
  -1   1  20       31.74       54.14      4.87 o
   0   1  20      101.84      129.92      7.00 o
   1   1  20       19.68       42.47      4.30 o
   2   1  20       22.28       27.75      2.27 o
   3   1  20        1.58        5.41      1.68 o
   4   1  20       16.59       18.91      3.45 o
   5   1  20        0.15        7.19      2.94 o
   6   1  20      186.58      187.85     12.14 o
   7   1  20       28.52       35.26      8.19 o
   8   1  20       12.11       31.90     13.02 o
   9   1  20        0.19       -5.02      5.02 o
  -9   2  20       51.06       35.25      9.95 o
  -8   2  20       72.32      103.76     14.96 o
  -7   2  20       18.25       21.19     16.42 o
  -6   2  20      207.32      216.27     19.58 o
  -5   2  20      221.77      220.22     13.59 o
  -4   2  20      169.21      173.78     11.97 o
  -3   2  20       68.61       79.24      7.03 o
  -2   2  20       20.75       27.26      4.38 o
  -1   2  20      620.16      538.00     16.38 o
   0   2  20     2547.51     2419.30     48.08 o
   1   2  20        0.56       19.08      3.92 o
   2   2  20      843.94      803.43     18.28 o
   3   2  20       72.19       99.11      6.51 o
   4   2  20      326.79      313.84     12.79 o
   5   2  20       89.86      113.60      9.60 o
   6   2  20       74.88       82.79      8.96 o
   7   2  20      217.32      218.02     13.29 o
   8   2  20      284.51      300.42     30.51 o
   9   2  20       79.89       54.97     13.30 o
  -8   3  20      229.58      250.25     20.24 o
  -7   3  20      482.05      507.21     30.22 o
  -6   3  20        0.63       10.63      5.94 o
  -5   3  20       24.47       35.38      9.81 o
  -4   3  20      537.15      550.29     18.40 o
  -3   3  20      337.38      293.29     13.67 o
  -2   3  20      117.34      147.88      8.53 o
  -1   3  20      222.23      211.37     10.96 o
   0   3  20      136.64      112.74      5.32 o
   1   3  20     1498.34     1371.40     26.45 o
   2   3  20        1.56       10.55      2.00 o
   3   3  20      254.61      283.79     10.01 o
   4   3  20        0.03        9.35      2.75 o
   5   3  20       57.98       68.54      7.72 o
   6   3  20        0.05       12.49      4.43 o
   7   3  20      552.35      479.82     35.34 o
   8   3  20       22.63       45.95     13.86 o
   9   3  20      186.35      162.49     20.28 o
  -8   4  20       22.72       53.11     17.02 o
  -7   4  20       16.39       32.41     12.28 o
  -6   4  20       30.84       43.27     20.79 o
  -5   4  20      434.43      436.19     20.34 o
  -4   4  20       14.79       16.54      3.88 o
  -3   4  20       83.59      111.16     11.11 o
  -2   4  20      505.78      475.83     15.65 o
  -1   4  20     1033.73      934.58     23.73 o
   0   4  20      110.94      117.49      6.17 o
   1   4  20       32.78       39.88      3.70 o
   2   4  20       10.15       15.08      2.44 o
   3   4  20      403.94      418.50     12.85 o
   4   4  20        2.74       12.96      3.18 o
   5   4  20      467.17      448.73     16.90 o
   6   4  20      313.21      301.59     15.84 o
   7   4  20      290.27      283.19     19.61 o
   8   4  20        0.00        2.94      3.54 o
  -7   5  20      157.60      181.18     26.97 o
  -6   5  20       79.29       86.66     12.04 o
  -5   5  20      514.68      522.11     22.55 o
  -4   5  20       46.69       69.77      6.65 o
  -3   5  20       11.36       10.76      2.78 o
  -2   5  20      112.14      131.28      7.42 o
  -1   5  20      205.56      188.75      8.79 o
   0   5  20      169.23      190.78      7.29 o
   1   5  20      593.41      564.41     14.46 o
   2   5  20      376.26      404.96     12.20 o
   3   5  20      501.70      504.53     14.55 o
   4   5  20      163.32      175.22      8.15 o
   5   5  20      143.00      128.92     10.15 o
   6   5  20       18.35       28.58      5.30 o
   7   5  20      171.12      159.39     11.89 o
   8   5  20       15.07        5.40     14.97 o
  -7   6  20       41.07       88.73     19.07 o
  -6   6  20       36.28       36.16      8.62 o
  -5   6  20       87.29      104.75      9.69 o
  -4   6  20       22.31       41.79      5.21 o
  -3   6  20       17.30       23.28      4.44 o
  -2   6  20      256.59      233.47     10.17 o
  -1   6  20        1.44        4.80      2.17 o
   0   6  20     1171.05     1053.91     22.10 o
   1   6  20       48.80       66.73      4.71 o
   2   6  20      218.23      229.69      8.77 o
   3   6  20        2.12        6.51      1.74 o
   4   6  20      135.47      157.61      8.59 o
   5   6  20       91.64      105.44     10.14 o
   6   6  20        0.23        9.57      3.86 o
   7   6  20       35.13       42.61     12.72 o
   8   6  20       38.36       24.79      7.00 o
  -7   7  20       97.97       85.31     11.84 o
  -6   7  20        9.57       12.53      5.89 o
  -5   7  20       25.83       16.80      4.28 o
  -4   7  20      620.78      631.55     22.53 o
  -3   7  20       17.51       25.27      5.63 o
  -2   7  20      502.41      486.84     15.75 o
  -1   7  20       21.89       28.11      3.77 o
   0   7  20       70.88       77.62      5.18 o
   1   7  20      741.71      719.28     19.01 o
   2   7  20       16.32       23.34      3.83 o
   3   7  20      237.10      237.93     10.38 o
   4   7  20      206.91      220.16     10.38 o
   5   7  20       24.62       33.88      5.84 o
   6   7  20        0.08       12.53      3.75 o
   7   7  20       22.09       23.00      5.88 o
   8   7  20       32.16       14.97      6.14 o
  -7   8  20        0.05       -2.51      6.05 o
  -6   8  20      289.90      272.57     19.37 o
  -5   8  20      578.87      589.86     22.70 o
  -4   8  20        2.11       15.36      4.65 o
  -3   8  20        6.24       11.00      3.58 o
  -2   8  20      286.79      276.99     12.48 o
  -1   8  20        8.86       11.61      3.84 o
   0   8  20      420.70      401.22     12.96 o
   1   8  20      227.53      230.99      9.45 o
   2   8  20        0.59        8.65      2.05 o
   3   8  20      179.74      161.04      8.44 o
   4   8  20       34.01       51.12      5.53 o
   5   8  20       51.98       58.40      7.47 o
   6   8  20      160.76      194.17     12.75 o
   7   8  20       25.06       41.64      7.90 o
  -7   9  20       50.02       55.71     13.02 o
  -6   9  20        0.03        8.93      4.86 o
  -5   9  20        1.92        4.13      2.45 o
  -4   9  20      101.27      101.64      7.87 o
  -3   9  20       20.21       38.53      5.28 o
  -2   9  20      943.02      876.81     22.49 o
  -1   9  20       30.15       34.42      6.32 o
   0   9  20      368.07      363.85     10.97 o
   1   9  20      300.50      267.20     11.61 o
   2   9  20       27.61       40.05      4.50 o
   3   9  20       17.43       26.20      5.46 o
   4   9  20      367.07      361.34     14.13 o
   5   9  20      115.70      134.82     11.22 o
   6   9  20      518.46      524.27     23.54 o
   7   9  20       92.36       82.59     15.16 o
  -6  10  20      323.95      323.41     21.07 o
  -5  10  20        4.56        8.86      3.62 o
  -4  10  20       97.93      111.21      8.03 o
  -3  10  20       26.31       26.69      4.24 o
  -2  10  20        8.70       10.23      2.54 o
  -1  10  20       10.93        7.12      2.24 o
   0  10  20      424.78      412.10     11.88 o
   1  10  20      140.56      134.79      6.20 o
   2  10  20       80.24       82.47      6.06 o
   3  10  20      240.44      240.50     10.78 o
   4  10  20        1.62        8.25      2.12 o
   5  10  20      105.43      130.84     11.42 o
   6  10  20       58.09       71.41     11.14 o
  -6  11  20       88.57       81.57     12.37 o
  -5  11  20      125.14      130.59      9.99 o
  -4  11  20       58.87       78.89     10.76 o
  -3  11  20        1.12        1.65      2.96 o
  -2  11  20      179.51      185.70      8.39 o
  -1  11  20       25.03       31.53      3.48 o
   0  11  20       19.72       25.48      4.18 o
   1  11  20      292.97      293.88      9.92 o
   2  11  20       45.24       46.49      5.72 o
   3  11  20      381.32      401.10     14.77 o
   4  11  20        7.27       11.67      2.68 o
   5  11  20        0.35        7.52      5.39 o
  -5  12  20      147.03      141.62     12.32 o
  -4  12  20        1.43        6.09      3.44 o
  -3  12  20       24.78       43.01      4.96 o
  -2  12  20       13.95       15.66      2.48 o
  -1  12  20      169.39      183.54      8.29 o
   0  12  20       75.53       74.91      5.06 o
   1  12  20       68.04       66.54      5.72 o
   2  12  20       13.64       12.66      3.28 o
   3  12  20      129.47      135.55      7.62 o
   4  12  20      132.10      140.59      9.12 o
  -4  13  20       16.94        7.98      7.02 o
  -3  13  20      108.27      120.49     12.23 o
  -2  13  20      101.12      112.74      7.47 o
  -1  13  20       23.96       39.27      4.36 o
   0  13  20        9.33       10.72      3.80 o
   1  13  20      169.91      171.45      7.09 o
   2  13  20       77.22       86.25      8.72 o
   3  13  20       51.92       57.26     11.94 o
   4  13  20        1.72       10.60      3.35 o
  -3  14  20       11.83       24.09      5.02 o
  -2  14  20        8.74        6.36      2.27 o
  -1  14  20      209.87      208.64     10.79 o
   0  14  20       30.95       45.31      4.65 o
   1  14  20       62.38       69.57      7.72 o
   2  14  20        4.32        5.01      4.05 o
   3  14  20        5.89       15.07      4.00 o
  -1  15  20       47.54       60.64      8.93 o
   0  15  20        0.42        5.40      1.88 o
   1  15  20      156.33      149.00     11.53 o
  -7   0  21       64.15       78.41     19.44 o
  -5   0  21      307.12      332.98     31.34 o
  -3   0  21        3.55        7.53      8.46 o
  -1   0  21       17.64       13.90      5.72 o
   1   0  21     1133.59     1097.65     49.43 o
   3   0  21      368.46      310.36     12.93 o
   5   0  21      228.27      210.39     23.72 o
   7   0  21       11.28       14.51      8.18 o
  -8   1  21       52.72       52.59     11.30 o
  -7   1  21      109.67      147.74     17.78 o
  -6   1  21      158.44      197.26     17.99 o
  -5   1  21      167.17      194.96     17.79 o
  -4   1  21      132.86      155.72     17.13 o
  -3   1  21      387.02      353.37     16.75 o
  -2   1  21      240.94      239.44     14.24 o
  -1   1  21      388.84      356.38     12.89 o
   0   1  21       34.46       52.21      6.44 o
   1   1  21       24.17       44.43      5.71 o
   2   1  21      567.37      537.88     15.81 o
   3   1  21       57.05       82.45     16.58 o
   4   1  21       43.46       58.77      7.33 o
   5   1  21       48.78       68.87      9.22 o
   6   1  21        4.55        8.99      4.98 o
   7   1  21      142.23      141.96     15.95 o
   8   1  21       39.32       46.97     14.32 o
   9   1  21       11.24       11.72      5.95 o
  -8   2  21      164.01      187.43     17.70 o
  -7   2  21      276.19      291.76     32.00 o
  -6   2  21      215.26      255.95     20.23 o
  -5   2  21      181.83      204.33     36.04 o
  -4   2  21      117.13      104.52      9.38 o
  -3   2  21      651.25      627.91     19.44 o
  -2   2  21      115.41      124.27      7.64 o
  -1   2  21      287.23      246.50     10.53 o
   0   2  21      855.72      880.68     22.88 o
   1   2  21      507.82      551.33     13.73 o
   2   2  21       36.48       31.32      3.78 o
   3   2  21      315.09      319.64     12.47 o
   4   2  21      144.97      146.62      8.53 o
   5   2  21      261.41      254.22     14.34 o
   6   2  21        7.87       11.54      3.57 o
   7   2  21       23.89       35.20      8.65 o
   8   2  21        0.22       -3.07      4.93 o
   9   2  21        1.14       -1.95      5.58 o
  -8   3  21       41.06       56.58     11.17 o
  -7   3  21      455.65      481.41     28.95 o
  -6   3  21      347.65      402.05     25.18 o
  -5   3  21      393.38      344.59     21.20 o
  -4   3  21      163.41      161.56      9.24 o
  -3   3  21      729.14      607.28     19.16 o
  -2   3  21       22.59       27.32      4.30 o
  -1   3  21     2077.48     1880.88     41.56 o
   0   3  21       40.24       44.88      4.79 o
   1   3  21      188.10      194.06      9.57 o
   2   3  21       11.71       14.79      3.61 o
   3   3  21      102.13      102.07      6.87 o
   4   3  21      397.76      436.67     15.88 o
   5   3  21      193.78      211.52     10.71 o
   6   3  21      175.34      185.23     12.64 o
   7   3  21      279.18      300.45     20.47 o
   8   3  21        9.37       24.09      9.77 o
  -7   4  21        6.06       47.74      8.98 o
  -6   4  21        9.03       34.41     12.37 o
  -5   4  21       57.81       65.11      8.77 o
  -4   4  21       43.04       45.09      5.63 o
  -3   4  21      203.98      177.23      9.26 o
  -2   4  21        0.78       10.54      2.80 o
  -1   4  21       46.24       58.77      6.77 o
   0   4  21     1074.53      950.94     20.32 o
   1   4  21       11.29       20.06      2.68 o
   2   4  21      507.98      477.02     13.45 o
   3   4  21       16.33       24.46      3.12 o
   4   4  21        6.69       11.68      2.75 o
   5   4  21        0.43        5.79      2.83 o
   6   4  21       94.52      114.22     11.05 o
   7   4  21       19.98       22.51      5.74 o
   8   4  21       95.52       80.15      8.86 o
  -7   5  21       44.94       55.81     16.00 o
  -6   5  21       37.39       37.37      6.66 o
  -5   5  21      197.93      189.38     12.52 o
  -4   5  21      368.71      386.56     14.95 o
  -3   5  21        3.33       13.01      4.20 o
  -2   5  21        0.02        6.17      2.20 o
  -1   5  21      256.00      219.58     11.06 o
   0   5  21       62.56       70.63      5.76 o
   1   5  21      355.86      338.63     10.65 o
   2   5  21       45.66       50.52      4.36 o
   3   5  21      440.62      447.04     13.67 o
   4   5  21       32.74       45.68      5.64 o
   5   5  21        9.70       14.68      3.37 o
   6   5  21       64.48       67.12      8.00 o
   7   5  21       23.21       24.96      4.50 o
   8   5  21        1.79        4.21      3.46 o
  -7   6  21      212.61      224.34     26.04 o
  -6   6  21      211.54      224.07     17.23 o
  -5   6  21      222.87      235.24     14.38 o
  -4   6  21      359.02      347.41     13.99 o
  -3   6  21        1.33        3.80      6.25 o
  -2   6  21      234.58      236.03     10.38 o
  -1   6  21       18.02       28.35      3.78 o
   0   6  21      186.52      200.04      7.70 o
   1   6  21      413.08      389.67     11.73 o
   2   6  21        1.06        6.73      2.05 o
   3   6  21       29.08       36.49      4.30 o
   4   6  21      178.39      174.93     11.23 o
   5   6  21        0.94        8.00      2.86 o
   6   6  21      319.01      306.48     16.44 o
   7   6  21        2.53        4.53      2.87 o
   8   6  21        6.98        3.53      4.93 o
  -7   7  21        3.36        6.70      5.12 o
  -6   7  21       35.88       41.03      9.04 o
  -5   7  21       28.13       31.42      5.40 o
  -4   7  21        0.34       13.77     12.18 o
  -3   7  21      404.01      376.91     24.85 o
  -2   7  21       34.42       47.14      5.68 o
  -1   7  21      211.72      205.20     10.51 o
   0   7  21       32.55       44.39      5.29 o
   1   7  21       11.88       19.29      2.81 o
   2   7  21      250.77      246.46     10.27 o
   3   7  21       49.49       68.95      5.97 o
   4   7  21      247.08      282.16     14.86 o
   5   7  21       54.33       53.80      7.59 o
   6   7  21        0.63       12.99      3.23 o
   7   7  21        0.55        1.58      3.94 o
  -7   8  21       16.48       14.04      5.49 o
  -6   8  21       63.89       88.44     12.22 o
  -5   8  21      321.82      348.68     16.63 o
  -4   8  21        0.87        6.24      3.07 o
  -3   8  21      219.77      206.20     15.61 o
  -2   8  21        7.36       23.05      3.69 o
  -1   8  21      119.70      119.70      7.71 o
   0   8  21       14.80       20.93      3.07 o
   1   8  21      324.78      318.45     11.63 o
   2   8  21       13.20       19.47      3.02 o
   3   8  21        6.93       13.90      2.36 o
   4   8  21        4.20       11.60      2.33 o
   5   8  21      109.26      130.22     12.74 o
   6   8  21       28.08       33.86     11.25 o
   7   8  21       18.67       23.90      7.35 o
  -7   9  21       73.90       53.67     13.86 o
  -6   9  21       64.56       91.87     20.00 o
  -5   9  21       14.05       16.37      3.51 o
  -4   9  21        1.23       10.68      8.79 o
  -3   9  21       30.15       32.50      5.53 o
  -2   9  21       12.59       18.74      7.18 o
  -1   9  21      673.15      636.32     20.80 o
   0   9  21        0.19        7.21      1.56 o
   1   9  21       40.07       56.50      5.87 o
   2   9  21       25.47       32.23      8.47 o
   3   9  21        8.87       15.31      2.79 o
   4   9  21       45.08       66.70      6.40 o
   5   9  21      291.36      297.73     16.21 o
   6   9  21       23.27       29.93      7.70 o
  -6  10  21        5.01       49.48     11.72 o
  -5  10  21      379.69      372.85     18.05 o
  -4  10  21       12.05       19.72      4.61 o
  -3  10  21       71.85       83.84      7.86 o
  -2  10  21      367.66      354.13     14.61 o
  -1  10  21       14.61       18.47      3.87 o
   0  10  21      157.47      154.89      7.88 o
   1  10  21      627.60      663.54     18.77 o
   2  10  21        7.40       12.54      2.67 o
   3  10  21        1.47        6.80      1.92 o
   4  10  21        1.70        5.44      1.93 o
   5  10  21       29.49       34.50      5.10 o
   6  10  21       29.34       54.88     13.67 o
  -5  11  21       79.76      103.91      7.86 o
  -4  11  21      109.04      109.89     12.46 o
  -3  11  21       46.60       58.22     11.22 o
  -2  11  21       51.56       67.08      5.95 o
  -1  11  21      226.20      209.63      9.01 o
   0  11  21      107.29      122.35      7.51 o
   1  11  21       81.19       89.83      8.05 o
   2  11  21      100.18       93.42      6.29 o
   3  11  21       45.31       50.85      5.89 o
   4  11  21      263.28      219.92     13.10 o
   5  11  21        0.19        2.17      3.28 o
  -5  12  21        2.01       11.72      3.81 o
  -4  12  21       33.42       17.00      6.27 o
  -3  12  21      124.19      125.23     18.08 o
  -2  12  21       75.68       96.71      6.88 o
  -1  12  21       27.41       36.36      6.38 o
   0  12  21      277.45      266.75     11.68 o
   1  12  21       15.97       23.48      3.50 o
   2  12  21       18.99       34.69      3.89 o
   3  12  21       36.97       46.59      4.67 o
   4  12  21       15.34       16.12      5.38 o
  -4  13  21      177.03      173.09     15.53 o
  -3  13  21        0.49        5.58      2.88 o
  -2  13  21       10.41       17.57      3.91 o
  -1  13  21      166.17      177.49      9.23 o
   0  13  21       34.32       46.48      4.44 o
   1  13  21       21.66       26.59      3.51 o
   2  13  21      309.41      355.45     15.05 o
   3  13  21       67.32       79.70     10.88 o
   4  13  21       23.56       26.41      6.32 o
  -2  14  21       17.49       25.21      5.39 o
  -1  14  21        6.64       15.65      2.98 o
   0  14  21       69.68       68.92      7.44 o
   1  14  21       31.45       44.83      6.79 o
   2  14  21       22.17       24.17      3.20 o
  -8   0  22       44.10       41.20     15.72 o
  -6   0  22      172.44      242.66     28.28 o
  -4   0  22      110.89      137.56     22.69 o
  -2   0  22      342.21      377.71     31.44 o
   0   0  22        0.08        5.89      4.23 o
   2   0  22     3564.44     3218.65     90.45 o
   4   0  22      408.01      432.40     34.88 o
   6   0  22       34.43       32.46     12.18 o
   8   0  22      215.53      165.74     20.83 o
  -8   1  22       38.80       36.59      8.68 o
  -7   1  22       12.46       18.01      8.14 o
  -6   1  22      479.88      549.90     31.33 o
  -5   1  22      404.81      427.10     32.88 o
  -4   1  22       77.02       87.71     18.69 o
  -3   1  22       18.18       16.66      7.30 o
  -2   1  22        0.45        4.86      2.88 o
  -1   1  22      251.67      230.00     12.46 o
   0   1  22      190.79      183.75     10.81 o
   1   1  22      212.14      239.60     12.54 o
   2   1  22        7.64       16.30      3.37 o
   3   1  22       65.80       77.39      7.02 o
   4   1  22       16.08       35.61      4.36 o
   5   1  22       57.97       65.51      6.76 o
   6   1  22        8.14       14.21      5.30 o
   7   1  22        8.13        6.53      4.40 o
   8   1  22       39.46       39.72     11.72 o
  -8   2  22       10.56       20.09      7.44 o
  -7   2  22      213.60      256.63     27.62 o
  -6   2  22       26.57       66.67     11.75 o
  -5   2  22       12.17       29.86     12.46 o
  -4   2  22      210.96      188.16     23.35 o
  -3   2  22      237.14      225.98     13.27 o
  -2   2  22       85.00       84.12     10.11 o
  -1   2  22      301.56      299.35     11.94 o
   0   2  22      543.75      493.31     15.89 o
   1   2  22     1126.77     1052.20     26.31 o
   2   2  22       59.04       71.68      5.34 o
   3   2  22        2.50        9.46      2.67 o
   4   2  22       74.88       93.57      6.96 o
   5   2  22       22.74       30.39      4.57 o
   6   2  22       61.63       71.02     11.60 o
   7   2  22       30.66       50.51     10.51 o
   8   2  22        1.73       10.79      5.67 o
  -8   3  22       25.44       73.01     15.53 o
  -7   3  22      140.64      154.51     15.53 o
  -6   3  22      116.84      179.42     27.72 o
  -5   3  22       10.59       21.02      7.15 o
  -4   3  22      145.42      147.30     11.17 o
  -3   3  22      277.79      271.84     11.94 o
  -2   3  22      295.02      255.67     11.27 o
  -1   3  22      541.97      544.97     17.22 o
   0   3  22      644.23      623.68     18.54 o
   1   3  22      623.88      693.80     19.83 o
   2   3  22       27.18       36.46      5.04 o
   3   3  22       34.10       39.49      4.64 o
   4   3  22       40.71       41.09      5.42 o
   5   3  22      248.23      258.00     12.01 o
   6   3  22        3.22       10.26      2.41 o
   7   3  22      172.77      175.88     26.23 o
   8   3  22       11.03        6.23      6.42 o
  -7   4  22      138.22      149.00     25.30 o
  -6   4  22        7.84       17.42     12.74 o
  -5   4  22      158.65      144.26     11.05 o
  -4   4  22        1.61       12.32      4.32 o
  -3   4  22      239.00      223.21     10.75 o
  -2   4  22       46.92       50.59      5.40 o
  -1   4  22      164.42      140.86      7.85 o
   0   4  22        6.61       20.41      3.92 o
   1   4  22       31.75       44.63      3.73 o
   2   4  22        7.93       18.76      5.25 o
   3   4  22       19.16       24.74      3.10 o
   4   4  22       13.17       23.23      5.19 o
   5   4  22       76.27      100.81      7.73 o
   6   4  22      197.48      182.24     11.75 o
   7   4  22       78.97       80.77      8.66 o
   8   4  22        0.00        5.86      6.42 o
  -7   5  22        0.13       -4.19      6.42 o
  -6   5  22       91.78      138.49     22.51 o
  -5   5  22       99.55      100.95     11.06 o
  -4   5  22      273.50      281.45     12.54 o
  -3   5  22      521.32      499.20     17.19 o
  -2   5  22       68.10       69.06      6.28 o
  -1   5  22       50.72       70.48      5.78 o
   0   5  22       45.86       59.38      4.12 o
   1   5  22       79.19       82.11      4.94 o
   2   5  22      106.48       93.85      5.59 o
   3   5  22      175.67      184.54      9.42 o
   4   5  22       13.08        8.06      6.04 o
   5   5  22      497.91      506.62     22.49 o
   6   5  22       40.85       39.94      5.72 o
   7   5  22       16.43       21.94     11.02 o
   8   5  22        0.28       -0.28      4.19 o
  -6   6  22      185.49      214.70     16.55 o
  -5   6  22       38.59       61.53     12.51 o
  -4   6  22       98.15      100.66      8.04 o
  -3   6  22      170.66      171.28      9.16 o
  -2   6  22       27.21       34.89      4.53 o
  -1   6  22      177.55      171.99      8.65 o
   0   6  22       36.76       61.26      4.26 o
   1   6  22       16.33       20.56      2.49 o
   2   6  22       25.28       32.26      4.36 o
   3   6  22        6.08       13.44      2.61 o
   4   6  22        6.20       15.26      3.59 o
   5   6  22        0.03        7.68      2.76 o
   6   6  22       11.24       17.83      3.50 o
   7   6  22       47.89       17.41     16.70 o
   8   6  22        1.71        4.00      4.65 o
  -6   7  22       22.70       44.77      8.40 o
  -5   7  22      414.40      427.84     24.31 o
  -4   7  22        3.24       12.56      5.59 o
  -3   7  22       90.61       91.85     10.27 o
  -2   7  22      272.59      252.79     12.46 o
  -1   7  22       36.87       50.64      5.90 o
   0   7  22      665.29      631.66     19.65 o
   1   7  22        8.22       13.90      3.22 o
   2   7  22        0.05        5.05      2.88 o
   3   7  22      507.81      500.98     16.67 o
   4   7  22        0.33       11.97      4.26 o
   5   7  22      426.59      415.16     19.60 o
   6   7  22      335.06      344.12     19.01 o
   7   7  22        1.27       -4.37      5.12 o
  -7   8  22        0.10        2.05      6.79 o
  -6   8  22        5.52        7.37      3.90 o
  -5   8  22      334.24      386.17     22.81 o
  -4   8  22      603.28      597.23     45.11 o
  -3   8  22        2.99        3.13      2.47 o
  -2   8  22     1422.30     1424.39     40.35 o
  -1   8  22       10.54       19.92      3.59 o
   0   8  22      191.58      206.23      8.79 o
   1   8  22      435.46      427.45     14.17 o
   2   8  22      437.14      414.81     14.33 o
   3   8  22      413.78      438.90     15.53 o
   4   8  22      116.74      131.34      9.46 o
   5   8  22      157.27      144.72     11.88 o
   6   8  22      168.79      172.71     11.77 o
   7   8  22       16.78        9.95      6.05 o
  -6   9  22      166.34      191.32     22.60 o
  -5   9  22        4.14       17.44      7.44 o
  -4   9  22        0.45       12.33      3.77 o
  -3   9  22       40.51       43.41      6.59 o
  -2   9  22       64.06       76.63      6.80 o
  -1   9  22       33.22       38.38      5.06 o
   0   9  22      194.92      204.84     11.17 o
   1   9  22        0.23       10.34      2.12 o
   2   9  22       45.50       52.55      5.81 o
   3   9  22       71.43       74.81      7.27 o
   4   9  22        1.23        5.86      2.85 o
   5   9  22       11.75       17.77      3.71 o
   6   9  22       45.10       55.06     13.39 o
  -5  10  22       89.21       87.19      8.40 o
  -4  10  22       91.44       86.28      7.64 o
  -3  10  22      135.93      117.63      8.43 o
  -2  10  22       69.12       64.12      6.52 o
  -1  10  22       18.27       30.54      4.37 o
   0  10  22       77.32       76.11      6.38 o
   1  10  22      102.20      100.28      6.42 o
   2  10  22       63.15       65.59      5.46 o
   3  10  22       98.11      103.08      6.98 o
   4  10  22       37.57       33.19      5.46 o
   5  10  22       25.22       21.30      6.51 o
  -5  11  22       42.07       47.90      9.11 o
  -4  11  22       22.20       23.59      3.97 o
  -3  11  22       68.44       67.05      7.58 o
  -2  11  22        9.17       18.93      3.60 o
  -1  11  22        0.50        5.68      2.89 o
   0  11  22      841.97      883.27     26.42 o
   1  11  22        2.61        8.91      1.97 o
   2  11  22       64.66       83.78      6.23 o
   3  11  22       19.82       22.13      3.26 o
   4  11  22       19.30       28.54      6.24 o
  -4  12  22       15.98        7.76      8.00 o
  -3  12  22      101.53       93.61      7.38 o
  -2  12  22        0.13        0.06      2.68 o
  -1  12  22       34.94       47.95      4.55 o
   0  12  22        9.55       11.90      2.63 o
   1  12  22      445.28      451.97     15.10 o
   2  12  22      122.67      121.25      7.11 o
   3  12  22      116.60      117.01      8.40 o
  -3  13  22       87.39       91.33      8.84 o
  -2  13  22       43.24       51.16      7.91 o
  -1  13  22       60.29       67.71      7.72 o
   0  13  22        7.85        9.65      2.06 o
   1  13  22       11.04       24.99      3.86 o
   2  13  22      120.68      124.27      8.95 o
   3  13  22      165.18      186.95     15.63 o
  -1  14  22       23.58       31.62      5.67 o
   0  14  22        7.52       10.98      3.53 o
   1  14  22       42.43       52.82      5.38 o
  -7   0  23        1.50       18.14      8.65 o
  -3   0  23       77.10       90.96     18.32 o
  -1   0  23       43.92       63.53     14.42 o
   1   0  23      824.01      765.66     46.50 o
   3   0  23      360.77      395.76     32.74 o
   5   0  23       20.00       26.79     10.98 o
   7   0  23        0.14        2.23      6.05 o
  -8   1  23       47.13       46.69     12.93 o
  -7   1  23       10.30       25.69      8.79 o
  -6   1  23       50.89       97.57     13.54 o
  -5   1  23      617.73      730.46     39.81 o
  -4   1  23      216.70      224.57     18.61 o
  -3   1  23      417.34      390.39     23.71 o
  -2   1  23       69.46       71.21     11.13 o
  -1   1  23        7.04        6.27      2.80 o
   0   1  23       74.09       92.30      8.16 o
   1   1  23      636.11      609.68     22.42 o
   2   1  23       25.36       35.06      7.65 o
   3   1  23      109.25      125.03      9.68 o
   4   1  23       35.11       43.00      8.80 o
   5   1  23       65.75       78.98     11.84 o
   6   1  23       18.54       20.33      6.72 o
   7   1  23        0.12        0.91      7.81 o
   8   1  23        8.93        7.81      5.67 o
  -8   2  23       35.32       68.83     15.72 o
  -7   2  23      175.34      216.04     18.66 o
  -6   2  23       96.16       82.31     19.16 o
  -5   2  23       28.25       34.72     13.35 o
  -4   2  23       56.65       84.25     13.01 o
  -3   2  23       96.53       97.92     10.70 o
  -2   2  23        8.81        1.42      2.79 o
  -1   2  23      209.40      198.89     11.79 o
   0   2  23        0.26        6.30      2.96 o
   1   2  23      186.26      207.80     11.88 o
   2   2  23     1415.51     1299.51     48.79 o
   3   2  23       91.62      113.43      9.40 o
   4   2  23      346.79      357.88     17.63 o
   5   2  23       17.72       19.62      3.69 o
   6   2  23        0.01        7.32      4.79 o
   7   2  23      122.99      112.82     21.58 o
   8   2  23        5.39        3.91      5.39 o
  -8   3  23       46.04       63.43     10.79 o
  -7   3  23      146.08      187.24     16.74 o
  -6   3  23      275.08      286.17     22.00 o
  -5   3  23       89.30       97.14     13.87 o
  -4   3  23        7.82        6.32      3.24 o
  -3   3  23      143.12      147.94     10.74 o
  -2   3  23       58.08       75.60      6.22 o
  -1   3  23       22.15       29.49      3.85 o
   0   3  23      465.87      475.73     15.89 o
   1   3  23     1091.96     1071.86     27.14 o
   2   3  23       95.15      110.34      8.89 o
   3   3  23      267.54      257.06     14.18 o
   4   3  23        0.60        5.23      3.32 o
   5   3  23       74.10       60.87      6.37 o
   6   3  23      100.50      104.60      8.22 o
   7   3  23        0.22       -3.46      4.56 o
   8   3  23       70.37       65.57     17.76 o
  -7   4  23        0.93        4.93      8.00 o
  -6   4  23       68.92       63.05     10.98 o
  -5   4  23       22.47       31.47      8.39 o
  -4   4  23      142.78      144.78     14.02 o
  -3   4  23       38.23       53.87      7.73 o
  -2   4  23       98.52      105.38      7.57 o
  -1   4  23       16.84       22.21      5.00 o
   0   4  23      120.64      125.87      7.37 o
   1   4  23        0.03        6.95      2.99 o
   2   4  23       12.91       24.60      3.79 o
   3   4  23       20.62       19.19      3.48 o
   4   4  23       87.56       81.38      7.11 o
   5   4  23        5.97       21.62      4.10 o
   6   4  23      122.69      113.40      8.85 o
   7   4  23       13.64       17.49     10.14 o
  -6   5  23        4.47       23.81     10.98 o
  -5   5  23      110.75      124.87     12.18 o
  -4   5  23       50.39       57.83     17.35 o
  -3   5  23        9.80        9.97      5.03 o
  -2   5  23      263.29      272.06     11.78 o
  -1   5  23      101.88       99.66      7.00 o
   0   5  23        0.35        9.50      2.34 o
   1   5  23       39.18       39.29      4.65 o
   2   5  23        0.01        6.83      1.59 o
   3   5  23        1.35        9.07      2.30 o
   4   5  23       69.84       78.59      8.15 o
   5   5  23       12.82       16.45      3.73 o
   6   5  23      163.33      150.48     10.59 o
   7   5  23        5.09       10.18      3.05 o
  -6   6  23       16.90       32.83     12.09 o
  -5   6  23        8.55       21.89      5.80 o
  -4   6  23      557.09      547.18     25.82 o
  -3   6  23      537.14      494.82     17.30 o
  -2   6  23        1.19        4.40      2.82 o
  -1   6  23       38.65       52.15      7.29 o
   0   6  23        0.48        4.60      2.30 o
   1   6  23       10.65       12.69      3.76 o
   2   6  23      185.88      171.60      8.26 o
   3   6  23       87.41      106.50      8.48 o
   4   6  23      175.24      183.40     11.39 o
   5   6  23       74.14       90.56      9.10 o
   6   6  23        0.87        8.55      4.89 o
   7   6  23       51.36       36.55      9.02 o
  -6   7  23       35.02       61.14      9.52 o
  -5   7  23      283.53      279.67     18.97 o
  -4   7  23      114.35      113.37      9.96 o
  -3   7  23      548.69      543.35     20.82 o
  -2   7  23       71.00       78.76      7.09 o
  -1   7  23        2.05        4.36      2.15 o
   0   7  23        0.03        6.58      2.31 o
   1   7  23      361.49      343.90     18.06 o
   2   7  23      106.91      118.26      6.70 o
   3   7  23      374.69      391.96     14.33 o
   4   7  23      132.51      151.55     10.51 o
   5   7  23      305.58      309.15     21.52 o
   6   7  23        0.98       11.23      3.49 o
   7   7  23        1.24        6.88      5.21 o
  -6   8  23        6.15       13.67      7.35 o
  -5   8  23       23.63       26.09     17.67 o
  -4   8  23      213.53      239.24     13.08 o
  -3   8  23       20.19       20.73      4.10 o
  -2   8  23      267.17      279.14     13.39 o
  -1   8  23      273.56      270.14     12.90 o
   0   8  23       13.38       24.31      4.02 o
   1   8  23      103.06       96.97      8.12 o
   2   8  23      138.40      136.83      7.40 o
   3   8  23      184.51      169.32      8.81 o
   4   8  23       66.17       70.14      8.11 o
   5   8  23        6.52       13.06      3.00 o
   6   8  23       14.20       20.65      7.25 o
  -6   9  23       12.42        5.86      6.05 o
  -5   9  23       86.54      100.35     10.78 o
  -4   9  23       55.97       70.59      7.44 o
  -3   9  23       21.52       30.93      6.43 o
  -2   9  23       33.79       34.65      5.02 o
  -1   9  23       75.05       90.11      7.98 o
   0   9  23       54.57       68.93      6.20 o
   1   9  23       14.73       15.14      2.74 o
   2   9  23       57.14       68.27      5.79 o
   3   9  23       35.36       44.80      5.75 o
   4   9  23       18.73       22.99      4.69 o
   5   9  23       35.77       39.72      5.59 o
   6   9  23       63.52       73.76     13.86 o
  -5  10  23       54.39       63.06     14.88 o
  -4  10  23        9.21       16.11      6.53 o
  -3  10  23      201.88      196.43     11.12 o
  -2  10  23      170.36      166.71      9.82 o
  -1  10  23      345.77      354.65     15.01 o
   0  10  23       57.32       68.93      6.11 o
   1  10  23      127.20      154.16      7.69 o
   2  10  23       66.93       67.22      5.42 o
   3  10  23      112.58      112.96      7.06 o
   4  10  23       61.23       72.47     11.71 o
   5  10  23        0.92       11.35      7.35 o
  -4  11  23       37.48       47.06     10.06 o
  -3  11  23        4.42        5.75      2.24 o
  -2  11  23      104.24      117.13      8.03 o
  -1  11  23       43.92       50.50      5.45 o
   0  11  23       22.60       37.04      4.56 o
   1  11  23      372.61      392.14     13.86 o
   2  11  23       21.36       23.02      4.53 o
   3  11  23      330.02      344.33     13.57 o
   4  11  23       49.11       51.81     14.04 o
  -4  12  23      171.40      173.65     15.81 o
  -3  12  23      351.87      355.05     17.48 o
  -2  12  23       37.18       34.44      4.43 o
  -1  12  23      363.52      381.14     15.35 o
   0  12  23       17.81       29.73      4.09 o
   1  12  23       79.72       91.12      6.28 o
   2  12  23       62.70       75.39     10.82 o
   3  12  23       51.55       60.56      7.04 o
  -2  13  23      160.86      157.82     18.83 o
  -1  13  23      131.39      144.46      9.16 o
   0  13  23      106.34      101.57      7.42 o
   1  13  23        0.61        3.64      2.03 o
   2  13  23        0.31        8.65      2.88 o
  -6   0  24      253.69      299.03     31.44 o
  -4   0  24       10.77       25.21     12.09 o
  -2   0  24      213.32      201.46     23.07 o
   0   0  24       12.10        8.74      6.88 o
   2   0  24     1022.91     1019.48     57.85 o
   4   0  24      153.50      167.14     21.21 o
   6   0  24      123.88      125.75     21.58 o
   8   0  24       61.95       82.13     16.65 o
  -7   1  24       39.71       57.80      9.96 o
  -6   1  24        0.04       19.35     10.42 o
  -5   1  24       65.25       77.66     19.35 o
  -4   1  24      659.36      677.33     34.53 o
  -3   1  24       35.16       41.09     20.28 o
  -2   1  24      468.70      446.27     34.97 o
  -1   1  24       16.30       38.36      8.19 o
   0   1  24       31.51       32.92      7.97 o
   1   1  24       47.97       77.50      7.27 o
   2   1  24      622.24      608.63     23.08 o
   3   1  24        0.94       10.85      4.67 o
   4   1  24        2.98        5.50      4.04 o
   5   1  24      171.03      163.17     15.14 o
   6   1  24       20.82       23.88      9.81 o
   7   1  24       12.84        9.45      4.38 o
   8   1  24        0.46       -1.95      5.58 o
  -7   2  24        1.52       23.35     10.42 o
  -6   2  24        8.44       25.30     12.14 o
  -5   2  24      136.93      166.67     25.95 o
  -4   2  24       18.86       26.02      8.38 o
  -3   2  24       21.53       23.31     11.21 o
  -2   2  24       60.48       61.69      7.63 o
  -1   2  24       14.82       13.66      3.61 o
   0   2  24       92.57       86.30      8.63 o
   1   2  24      572.67      527.84     20.92 o
   2   2  24      309.33      317.35     15.56 o
   3   2  24       15.31       25.57      4.80 o
   4   2  24       22.75       33.93      5.87 o
   5   2  24        6.52        4.84      5.81 o
   6   2  24       12.90        6.73     14.70 o
   7   2  24        0.00        4.56      7.81 o
   8   2  24       30.54       43.16     11.63 o
  -7   3  24        5.85       -4.84      6.51 o
  -6   3  24       72.26       90.75     27.21 o
  -5   3  24       53.66       51.62     16.65 o
  -4   3  24       51.10       65.41     12.93 o
  -3   3  24      147.54      132.96     15.18 o
  -2   3  24       13.99       14.52      4.73 o
  -1   3  24      562.92      545.50     17.82 o
   0   3  24       45.89       82.79      8.73 o
   1   3  24      356.49      352.76     16.48 o
   2   3  24        5.48       11.75      3.00 o
   3   3  24      107.92      125.26     10.10 o
   4   3  24       50.77       53.43      7.31 o
   5   3  24       39.26       48.96      6.29 o
   6   3  24       51.52       46.04     14.04 o
   7   3  24      130.41      131.98     23.53 o
  -6   4  24      115.55      140.88     25.76 o
  -5   4  24       32.26       29.76     17.39 o
  -4   4  24        9.20       17.39      6.58 o
  -3   4  24      847.30      771.05     28.43 o
  -2   4  24       26.32       16.84      4.38 o
  -1   4  24        3.43        4.74      1.64 o
   0   4  24      195.53      201.42      9.71 o
   1   4  24        0.54        7.02      2.64 o
   2   4  24       27.95       45.18      6.43 o
   3   4  24       87.78       82.02      8.74 o
   4   4  24        8.29        4.81      3.08 o
   5   4  24      181.48      178.15     14.61 o
   6   4  24        1.05        6.91      3.35 o
   7   4  24       74.15       64.73     16.74 o
  -6   5  24        2.23       27.90      9.58 o
  -5   5  24       87.26       81.62     13.63 o
  -4   5  24       16.09       20.06      4.90 o
  -3   5  24       26.00       37.27      6.01 o
  -2   5  24        6.39        7.73      3.65 o
  -1   5  24        2.60        8.35      2.01 o
   0   5  24       27.97       27.21      4.18 o
   1   5  24       97.47      106.11      9.75 o
   2   5  24        9.57       10.22      4.10 o
   3   5  24      179.12      166.86     11.18 o
   4   5  24      267.91      250.37     24.83 o
   5   5  24       39.98       33.69      7.35 o
   6   5  24       93.13       72.31     18.56 o
   7   5  24      153.63      175.88     23.25 o
  -6   6  24      316.18      355.95     32.55 o
  -5   6  24       43.43       60.92     14.04 o
  -4   6  24       39.61       38.99      7.96 o
  -3   6  24      115.43      123.94      9.13 o
  -2   6  24      122.40      130.62      7.93 o
  -1   6  24       56.17       67.23      6.09 o
   0   6  24      212.03      216.65     10.05 o
   1   6  24        6.28       18.59      2.97 o
   2   6  24      151.27      139.87     23.72 o
   3   6  24       16.94       47.95      8.71 o
   4   6  24       87.56       89.24     11.87 o
   5   6  24       19.95       27.89      6.73 o
   6   6  24      161.26      147.79     10.36 o
   7   6  24        0.41       -3.72      5.49 o
  -5   7  24      159.49      193.61     15.28 o
  -4   7  24      315.30      288.94     19.47 o
  -3   7  24       12.98       20.78      5.81 o
  -2   7  24      511.86      508.98     19.73 o
  -1   7  24       40.81       49.81      5.94 o
   0   7  24       35.96       46.92      5.78 o
   1   7  24        0.36        4.09      1.82 o
   2   7  24      440.14      480.20     18.91 o
   3   7  24      102.39       94.96     11.90 o
   4   7  24       73.36       86.60      8.77 o
   5   7  24      102.37       99.63      8.10 o
   6   7  24       88.42       90.76     14.93 o
  -6   8  24       69.79       67.62     14.88 o
  -5   8  24        5.66       -2.14      4.84 o
  -4   8  24      122.84      136.52     14.51 o
  -3   8  24      150.17      155.93     10.25 o
  -2   8  24       13.51       16.32      3.70 o
  -1   8  24        0.03        8.71      2.43 o
   0   8  24      252.94      259.54     12.54 o
   1   8  24       22.22       28.81      4.43 o
   2   8  24      470.11      453.83     20.51 o
   3   8  24      110.36      110.91      8.59 o
   4   8  24       12.01       21.34      4.94 o
   5   8  24       39.44       46.43     10.00 o
   6   8  24      100.72       82.31     13.86 o
  -5   9  24       15.56       11.81      6.60 o
  -4   9  24       27.88       35.51      7.75 o
  -3   9  24      207.31      204.22     11.69 o
  -2   9  24       29.87       27.69      4.67 o
  -1   9  24       30.33       44.29      5.67 o
   0   9  24        7.80       12.18      3.03 o
   1   9  24        2.62       11.79      8.88 o
   2   9  24       13.40       23.38      3.93 o
   3   9  24        6.03       23.20      5.08 o
   4   9  24        9.61       16.15      3.41 o
   5   9  24      194.58      194.51     24.28 o
  -4  10  24       21.01       14.50      4.29 o
  -3  10  24       59.11       82.11      7.22 o
  -2  10  24        2.22        2.44      1.91 o
  -1  10  24      115.63      125.39     10.59 o
   0  10  24       36.29       36.20      5.86 o
   1  10  24        1.09        8.76      2.29 o
   2  10  24       20.67       22.28      3.79 o
   3  10  24       15.51       21.67      7.12 o
   4  10  24      155.67      147.05     14.64 o
  -4  11  24      157.70      171.79     16.56 o
  -3  11  24       11.68       16.46      3.51 o
  -2  11  24        0.20       10.36      2.51 o
  -1  11  24       59.43       65.14      6.48 o
   0  11  24      339.92      341.20     14.79 o
   1  11  24       11.45       15.16      3.09 o
   2  11  24      123.24      135.57      7.54 o
   3  11  24       26.68       36.58      5.46 o
  -3  12  24      435.08      457.70     28.55 o
  -2  12  24       31.01       31.01      4.67 o
  -1  12  24       96.69       82.12     15.49 o
   0  12  24      188.41      189.49     10.23 o
   1  12  24       10.42       18.35      3.38 o
   2  12  24       45.98       59.19     14.00 o
  -1  13  24       12.73       21.49      5.12 o
   0  13  24       10.96       26.41      5.39 o
   1  13  24       48.83       61.39      7.53 o
  -7   0  25       71.90       87.71     17.67 o
  -5   0  25      552.23      506.07     43.71 o
  -3   0  25      121.99      134.77     22.32 o
  -1   0  25      139.41      133.75     20.46 o
   1   0  25      292.89      260.33     25.58 o
   3   0  25      227.10      223.32     24.65 o
   5   0  25       25.42       41.58     12.09 o
   7   0  25      141.75      139.24     22.32 o
  -7   1  25       30.05       39.90     11.25 o
  -6   1  25      283.33      265.08     30.69 o
  -5   1  25        1.51        5.18      6.41 o
  -4   1  25      414.88      433.85     27.23 o
  -3   1  25      513.46      543.29     29.76 o
  -2   1  25       97.56      123.71     14.53 o
  -1   1  25      718.68      655.94     31.29 o
   0   1  25       97.81      109.35     12.94 o
   1   1  25      350.81      340.16     20.97 o
   2   1  25      184.45      191.71     15.34 o
   3   1  25      458.29      419.96     24.84 o
   4   1  25       16.54       15.95      5.82 o
   5   1  25      117.69      141.97     15.97 o
   6   1  25        3.86        8.84      4.59 o
   7   1  25       77.52       77.33     23.76 o
  -7   2  25       25.20       12.84      9.21 o
  -6   2  25      141.74      186.67     18.23 o
  -5   2  25      218.74      257.81     21.00 o
  -4   2  25        0.14        9.48      5.01 o
  -3   2  25       40.28       42.97      9.96 o
  -2   2  25       75.60       80.30     12.00 o
  -1   2  25        0.00       10.90      4.83 o
   0   2  25       23.92       21.25      5.17 o
   1   2  25      260.85      259.85     13.75 o
   2   2  25      454.37      454.51     22.60 o
   3   2  25      599.76      551.24     22.84 o
   4   2  25       24.29       33.30      7.88 o
   5   2  25        0.39       -1.49      3.15 o
   6   2  25      194.74      168.95     15.63 o
   7   2  25       26.72       26.41     11.25 o
  -7   3  25       34.89       37.95     14.04 o
  -6   3  25      172.84      183.44     17.76 o
  -5   3  25       95.01      117.66     15.87 o
  -4   3  25      227.05      214.06     18.24 o
  -3   3  25        9.97        2.12      6.23 o
  -2   3  25       53.90       55.12     13.04 o
  -1   3  25      138.88      136.99     10.18 o
   0   3  25       43.79       42.67      6.54 o
   1   3  25      214.40      218.82     13.62 o
   2   3  25      140.01      129.53      9.77 o
   3   3  25        1.66        0.31      2.97 o
   4   3  25        5.52        8.03      7.07 o
   5   3  25       15.46       27.92     12.28 o
   6   3  25       57.14       80.73     18.69 o
   7   3  25       72.53      101.75     19.72 o
  -6   4  25        0.43        3.16     15.39 o
  -5   4  25        6.55        5.39      6.60 o
  -4   4  25       21.64       29.34      8.51 o
  -3   4  25       13.30       14.49      5.80 o
  -2   4  25      301.37      283.13     17.52 o
  -1   4  25       79.63      110.67     10.19 o
   0   4  25        5.40       17.06      5.12 o
   1   4  25      139.51      136.65     10.07 o
   2   4  25       47.21       64.85      9.71 o
   3   4  25       30.67       35.39      6.14 o
   4   4  25        0.06       -1.25      4.86 o
   5   4  25       52.54       60.31      9.03 o
   6   4  25        0.55       10.23      7.63 o
  -4   5  25       77.55       73.77     33.07 o
  -3   5  25       19.88       17.02      6.93 o
  -2   5  25       65.65       80.83      8.85 o
  -1   5  25       14.43       17.41      3.97 o
   0   5  25        0.96        5.89      2.64 o
   1   5  25       34.17       38.00      6.17 o
   2   5  25       12.47       13.55      3.88 o
   3   5  25        0.20        5.54      3.67 o
   4   5  25       63.71       88.26     11.60 o
   5   5  25        0.02        1.01      8.37 o
   6   5  25        6.46       11.65      4.09 o
  -4   6  25       25.52       43.81      9.25 o
  -3   6  25      430.47      414.52     35.39 o
  -2   6  25      545.00      564.29     23.24 o
  -1   6  25        1.99        3.11      1.92 o
   0   6  25       48.56       68.78      6.92 o
   1   6  25      143.63      148.95     10.40 o
   2   6  25      122.83      146.28     26.18 o
   3   6  25      180.78      168.17     19.76 o
   4   6  25       13.13       19.28      5.06 o
   5   6  25        7.92        8.80      4.23 o
   6   6  25      185.22      186.02     15.57 o
  -5   7  25       22.27       34.57      6.58 o
  -4   7  25      242.39      278.56     34.00 o
  -3   7  25        1.08        5.38      5.49 o
  -2   7  25        5.98       11.83      4.48 o
  -1   7  25      312.75      334.33     15.08 o
   0   7  25      320.77      325.04     14.72 o
   1   7  25      261.11      259.23     13.01 o
   2   7  25      252.61      286.05     25.67 o
   3   7  25       18.46       28.28      6.46 o
   4   7  25        8.19        5.98      6.56 o
   5   7  25        4.18        4.51      3.76 o
   6   7  25        0.35       19.35      5.12 o
  -5   8  25      473.85      568.94     43.06 o
  -4   8  25       86.78       79.77     11.11 o
  -3   8  25      233.69      241.78     13.00 o
  -2   8  25       40.84       54.90      7.36 o
  -1   8  25       82.34       78.41      7.07 o
   0   8  25        0.19        6.96      2.19 o
   1   8  25      281.37      305.76     14.26 o
   2   8  25        5.23        7.76     13.07 o
   3   8  25      353.58      360.16     22.35 o
   4   8  25       66.16       66.61     10.09 o
   5   8  25        2.81       11.16      8.09 o
  -5   9  25        4.64       -2.88      5.77 o
  -4   9  25        0.06        3.35      5.58 o
  -3   9  25       47.94       62.23      7.03 o
  -2   9  25       32.83       25.39      4.32 o
  -1   9  25       76.23       79.46      9.04 o
   0   9  25      202.03      207.07     12.61 o
   1   9  25      263.74      283.39     13.59 o
   2   9  25       79.29      106.27     11.96 o
   3   9  25       71.31       84.08     16.37 o
   4   9  25       79.03       89.63     11.41 o
   5   9  25       14.06       21.49      9.49 o
  -4  10  25       16.79       21.02      6.23 o
  -3  10  25       50.27       53.97      6.34 o
  -2  10  25        1.45        3.24      1.88 o
  -1  10  25        0.35        3.17      1.93 o
   0  10  25        3.79        6.46      2.56 o
   1  10  25      199.35      196.89     10.93 o
   2  10  25      191.82      194.63     15.17 o
   3  10  25      312.34      330.50     21.43 o
   4  10  25       57.93       73.66     14.97 o
  -3  11  25      126.93      122.77     13.11 o
  -2  11  25       16.42       16.90      5.43 o
  -1  11  25        0.13        3.65      3.00 o
   0  11  25       16.51       28.04      9.06 o
   1  11  25      130.27      140.53      8.88 o
   2  11  25       31.25       35.49      4.65 o
  -2  12  25      270.02      273.17     20.00 o
  -1  12  25       74.46       71.99      9.02 o
   0  12  25       77.96       61.67      8.09 o
   1  12  25      290.97      286.56     19.90 o
   2  12  25       56.92       51.53      6.70 o
  -6   0  26       55.55       66.78     17.86 o
  -4   0  26      327.51      319.58     32.55 o
  -2   0  26       39.90       47.99     13.95 o
   0   0  26      104.05      133.75     20.18 o
   2   0  26       29.12       34.69     11.91 o
   4   0  26      815.76      789.47     53.85 o
   6   0  26      185.37      176.72     21.95 o
  -6   1  26      210.55      205.37     19.25 o
  -5   1  26        0.11        8.80      5.93 o
  -4   1  26      257.60      300.13     22.49 o
  -3   1  26       49.10       35.60      9.31 o
  -2   1  26        1.24        4.21      6.32 o
  -1   1  26       36.67       39.87      8.71 o
   0   1  26       84.61      111.16     13.14 o
   1   1  26      136.55      128.79     12.43 o
   2   1  26      372.83      355.87     22.23 o
   3   1  26      166.62      157.13     14.60 o
   4   1  26      268.08      265.08     19.76 o
   5   1  26       86.73      114.01     37.06 o
   6   1  26       29.24       30.30      6.59 o
   7   1  26       69.29       58.36     10.92 o
  -7   2  26      304.27      278.56     31.16 o
  -6   2  26       61.90       32.00     13.86 o
  -5   2  26      567.13      604.31     34.40 o
  -4   2  26      188.02      263.23     20.82 o
  -3   2  26        1.03        8.57      5.12 o
  -2   2  26      124.05      154.68     15.39 o
  -1   2  26      242.71      214.89     16.67 o
   0   2  26        3.99       27.08      7.25 o
   1   2  26      122.07      129.47     12.84 o
   2   2  26       29.73       37.37      8.00 o
   3   2  26      419.55      384.58     23.89 o
   4   2  26      210.94      211.40     17.72 o
   5   2  26        7.55       18.23      5.23 o
   6   2  26        3.03        2.78      4.36 o
   7   2  26       54.71       82.03     18.60 o
  -6   3  26        1.54       -6.88      7.16 o
  -5   3  26       41.86       36.11      9.36 o
  -4   3  26       98.91      110.76     14.99 o
  -3   3  26       93.76       88.17     12.63 o
  -2   3  26        1.53        2.37      3.91 o
  -1   3  26        2.74        4.59      4.49 o
   0   3  26      102.73       88.31      8.98 o
   1   3  26        8.58       15.13      3.26 o
   2   3  26       57.34       72.03      8.19 o
   3   3  26        0.80        4.45      3.31 o
   4   3  26       61.36       47.10     10.42 o
   5   3  26        2.78        4.51      6.93 o
   6   3  26       45.62       58.04     15.81 o
  -5   4  26        0.92       -2.17      4.02 o
  -4   4  26        0.01        0.98      4.54 o
  -3   4  26        0.22       -0.55      3.62 o
  -2   4  26       11.29        9.62      4.31 o
  -1   4  26      265.38      281.25     15.20 o
   0   4  26       46.72       61.34      8.95 o
   1   4  26        6.38        7.68      2.77 o
   2   4  26       18.72       20.55      8.92 o
   3   4  26        2.87        2.66      2.51 o
   4   4  26        3.58        8.74      4.04 o
   5   4  26       58.08       64.83     16.56 o
   6   4  26        0.90        8.37      5.86 o
  -5   5  26        3.13        8.65      7.07 o
  -4   5  26        8.38        9.02      9.49 o
  -3   5  26      235.86      195.16     16.21 o
  -2   5  26       26.79       26.16      7.95 o
  -1   5  26      100.41       98.40      9.70 o
   0   5  26       64.92       78.20      8.48 o
   1   5  26        3.91       13.05      3.17 o
   2   5  26       14.19       17.13      4.04 o
   3   5  26       10.89       19.60      5.58 o
   4   5  26       25.96       21.87      6.60 o
   5   5  26       61.79       64.32     10.10 o
   6   5  26       48.92       45.85     12.18 o
  -5   6  26      191.90      189.18     23.53 o
  -4   6  26       54.66       26.32      9.86 o
  -3   6  26       97.01      106.22     11.12 o
  -2   6  26      158.01      142.09     20.56 o
  -1   6  26      460.43      457.83     36.32 o
   0   6  26       18.65       26.43      5.85 o
   1   6  26      133.12      139.32     12.22 o
   2   6  26       33.39       37.93      7.99 o
   3   6  26       99.73       94.66     10.69 o
   4   6  26      170.69      179.63     15.31 o
   5   6  26       10.06       11.17      7.07 o
   6   6  26        0.06        9.95      5.95 o
  -4   7  26       21.80       19.48      7.77 o
  -3   7  26      225.32      256.37     38.69 o
  -2   7  26       16.50       21.32      8.79 o
  -1   7  26       40.69       62.92     15.81 o
   0   7  26      223.32      198.42     14.77 o
   1   7  26        9.34       11.17      4.25 o
   2   7  26      498.32      490.99     38.79 o
   3   7  26       44.08       53.19      8.42 o
   4   7  26        5.92       10.18      4.73 o
   5   7  26      137.01      138.68     17.30 o
  -4   8  26       71.14       73.57     16.09 o
  -3   8  26       18.33       21.36      5.56 o
  -2   8  26      469.51      481.68     38.27 o
  -1   8  26        3.45       10.93      2.31 o
   0   8  26       53.32       77.76     10.42 o
   1   8  26        3.47        4.07      4.42 o
   2   8  26        5.76       12.39     20.69 o
   3   8  26       52.13       58.08     18.46 o
   4   8  26       14.50       16.51     14.00 o
   5   8  26      101.44      106.22     13.49 o
  -4   9  26       95.86      123.61     20.65 o
  -3   9  26      112.42      119.37     11.40 o
  -2   9  26       59.39       66.73     10.08 o
  -1   9  26        5.71       12.06      2.88 o
   0   9  26      325.99      352.77     15.96 o
   1   9  26        5.75        5.37      3.39 o
   2   9  26      245.75      258.89     17.97 o
   3   9  26        0.47        9.23      5.35 o
   4   9  26       78.41       56.83     11.07 o
  -3  10  26       17.12        1.58      5.30 o
  -2  10  26       43.10       51.71      6.11 o
  -1  10  26        6.08        8.10      2.48 o
   0  10  26      140.43      142.45      8.93 o
   1  10  26       21.64       22.18      4.24 o
   2  10  26        0.85        1.90      9.39 o
   3  10  26       28.03       23.07      7.44 o
  -2  11  26       48.51       60.55      9.58 o
  -1  11  26       56.43       67.85     19.02 o
   0  11  26       25.18       33.05      4.50 o
   1  11  26       14.00       25.34      4.73 o
  -5   0  27       33.19       39.25     15.53 o
  -3   0  27      173.29      160.63     25.02 o
  -1   0  27      400.30      352.04     32.09 o
   1   0  27      511.27      464.68     36.92 o
   3   0  27       98.59      107.15     19.81 o
   5   0  27      274.94      305.17     31.25 o
   7   0  27      224.65      184.25     22.69 o
  -6   1  27      170.50      171.02     18.41 o
  -5   1  27        4.43        5.98      5.74 o
  -4   1  27       14.23       32.88      8.98 o
  -3   1  27       50.81       47.75     14.84 o
  -2   1  27       25.80       27.85      7.64 o
  -1   1  27        0.04        7.82      5.09 o
   0   1  27      108.22      120.23     14.12 o
   1   1  27       41.05       55.63      9.50 o
   2   1  27       42.03       50.84      9.20 o
   3   1  27      652.53      619.02     32.55 o
   4   1  27       28.71       37.67      8.25 o
   5   1  27        3.65        8.17      4.27 o
   6   1  27       32.49       44.94      9.86 o
   7   1  27        3.90        7.91      6.98 o
  -6   2  27      263.40      273.45     31.44 o
  -5   2  27        4.35        5.09      4.98 o
  -4   2  27      103.12      107.31     14.72 o
  -3   2  27      533.43      519.14     29.83 o
  -2   2  27       50.93       62.73     14.32 o
  -1   2  27       46.54       61.37     10.49 o
   0   2  27      400.86      362.46     38.09 o
   1   2  27       17.13       21.69      6.36 o
   2   2  27      161.03      146.84     14.65 o
   3   2  27       16.24       18.29      5.09 o
   4   2  27      254.62      220.21     33.34 o
   5   2  27      163.30      162.16     15.44 o
   6   2  27      127.37      104.73     21.02 o
  -5   3  27       97.51      109.40     22.88 o
  -4   3  27        1.68        7.26      5.30 o
  -3   3  27      263.87      270.25     20.22 o
  -2   3  27       54.23       52.73     10.42 o
  -1   3  27        0.18        6.08      4.29 o
   0   3  27        0.73        3.78      4.09 o
   1   3  27      183.61      200.77     16.04 o
   2   3  27       23.03       33.19      7.68 o
   3   3  27      172.43      164.87     15.82 o
   4   3  27       15.51       13.93      6.23 o
   5   3  27        0.06       -3.53      4.65 o
   6   3  27       12.13       12.93      5.49 o
  -5   4  27        4.06        7.91      5.08 o
  -4   4  27      163.44      171.78     16.59 o
  -3   4  27       81.70      105.83     15.63 o
  -2   4  27       40.88       61.72     10.24 o
  -1   4  27       30.97       39.63     13.02 o
   0   4  27      103.44       96.16     12.01 o
   1   4  27       51.85       59.61     11.88 o
   2   4  27        5.92       13.79      3.40 o
   3   4  27        1.44        1.12      2.83 o
   4   4  27       58.78       71.25     17.02 o
   5   4  27        1.00       12.74      7.44 o
  -4   5  27       36.97       17.21      9.86 o
  -3   5  27        7.56        5.46      5.12 o
  -2   5  27      293.78      265.80     20.14 o
  -1   5  27        6.15       12.86      3.75 o
   0   5  27      181.07      164.59     11.05 o
   1   5  27        1.87        6.79      3.00 o
   2   5  27       23.06       32.88      8.74 o
   3   5  27        8.12        7.55      4.88 o
   4   5  27       25.10       20.37      9.39 o
   5   5  27       34.80       35.16     11.91 o
  -4   6  27       21.24       39.81     12.56 o
  -3   6  27      155.87      137.38     18.79 o
  -2   6  27       49.14       51.34      9.13 o
  -1   6  27      530.23      526.81     27.11 o
   0   6  27      262.22      258.46     36.46 o
   1   6  27       52.03       37.10     10.28 o
   2   6  27        7.57       10.91      7.16 o
   3   6  27       31.84       56.17      8.98 o
   4   6  27        6.07        7.25      7.07 o
  -3   7  27       74.28       60.65     12.93 o
  -2   7  27      295.82      307.81     19.87 o
  -1   7  27       83.72       97.71     10.23 o
   0   7  27        8.92       12.08      4.17 o
   1   7  27       37.90       49.26     16.46 o
   2   7  27        6.26        8.56      3.62 o
   3   7  27      354.65      318.00     28.46 o
   4   7  27       17.03       12.33      7.58 o
   5   7  27      193.61      203.13     21.30 o
  -4   8  27        0.01       -5.02      5.02 o
  -3   8  27       42.30       43.82      8.13 o
  -2   8  27       16.19       36.52     10.37 o
  -1   8  27      416.98      401.09     28.83 o
   0   8  27       51.79       59.31      9.24 o
   1   8  27       56.36       55.09      8.91 o
   2   8  27       29.61       44.75      7.59 o
   3   8  27       26.52       45.18      8.25 o
   4   8  27        3.86        8.00      6.42 o
  -3   9  27       33.97       54.32     13.02 o
  -2   9  27        5.26        7.03      4.26 o
  -1   9  27       70.83       67.13      9.61 o
   0   9  27       18.61       16.16      6.93 o
   1   9  27        0.39       -0.09      2.91 o
   2   9  27        7.19       12.84      3.95 o
   3   9  27       83.77      124.08     15.81 o
  -2  10  27        5.74        4.19      5.95 o
  -1  10  27        3.34        3.16      5.49 o
   0  10  27       20.80       24.18      8.37 o
   1  10  27       21.96       26.79      8.74 o
   2  10  27       25.17       30.14      9.11 o
  -1  11  27       32.12       41.76      7.16 o
  -4   0  28        0.87        2.88      7.63 o
  -2   0  28      553.07      590.71     44.74 o
   0   0  28      154.39      155.05     20.56 o
   2   0  28      133.22      145.56     22.51 o
   4   0  28       32.77       54.97     15.16 o
   6   0  28      185.86      153.19     21.21 o
  -5   1  28       83.43       88.70     14.09 o
  -4   1  28       83.28       81.39     16.14 o
  -3   1  28       21.90       36.08      8.68 o
  -2   1  28      430.89      434.35     36.27 o
  -1   1  28      150.37      182.78     16.08 o
   0   1  28       79.20      112.59     14.14 o
   1   1  28       97.23      112.85     13.54 o
   2   1  28        0.12        7.04      4.56 o
   3   1  28      306.60      298.98     21.31 o
   4   1  28      535.54      517.03     29.96 o
   5   1  28       17.85       29.87      7.35 o
   6   1  28        6.62       -4.49      7.35 o
  -6   2  28      107.31      112.82     21.49 o
  -5   2  28       74.86       64.13     12.18 o
  -4   2  28       13.10        8.91      6.37 o
  -3   2  28      107.55      107.97     14.51 o
  -2   2  28       41.05       70.46     11.28 o
  -1   2  28        7.43       17.62      6.15 o
   0   2  28       28.93       39.60     18.09 o
   1   2  28        0.39        6.92      3.98 o
   2   2  28       17.95       23.44      8.46 o
   3   2  28       13.69       12.77      5.52 o
   4   2  28       48.83       59.47     10.29 o
   5   2  28       16.50       32.12      6.30 o
   6   2  28        1.00       -5.21      5.21 o
  -5   3  28       10.01       -4.11      4.65 o
  -4   3  28       17.14       13.40      5.60 o
  -3   3  28       18.47       17.12      7.20 o
  -2   3  28       51.33       73.30     11.64 o
  -1   3  28      129.86      127.96     14.64 o
   0   3  28       49.41       66.30     10.64 o
   1   3  28      179.07      172.05     17.90 o
   2   3  28        8.22        5.52      5.58 o
   3   3  28       70.52       84.95     12.29 o
   4   3  28       54.49       59.05     21.02 o
   5   3  28        8.62       20.56      6.60 o
  -4   4  28       45.88       55.79     14.42 o
  -3   4  28      586.40      642.41     33.61 o
  -2   4  28        6.01       19.45      7.21 o
  -1   4  28      330.91      341.76     21.98 o
   0   4  28       64.05       73.43     10.93 o
   1   4  28      192.38      192.64     18.18 o
   2   4  28       65.96       65.44     10.34 o
   3   4  28       12.27       18.88      8.65 o
   4   4  28       25.86       28.37     10.60 o
   5   4  28        6.53        5.21      5.49 o
  -4   5  28       45.89       50.88     14.23 o
  -3   5  28        5.60        9.21      7.44 o
  -2   5  28       38.46       60.08     14.97 o
  -1   5  28      124.99      142.02     13.34 o
   0   5  28        6.12        3.53      6.70 o
   1   5  28       36.69       59.59      8.46 o
   2   5  28        1.21        8.83      6.79 o
   3   5  28        8.25        7.35      7.07 o
   4   5  28       20.68       24.09     10.05 o
  -3   6  28       84.10       93.10     16.93 o
  -2   6  28       73.57       91.34     16.74 o
  -1   6  28      295.01      279.99     25.81 o
   0   6  28      151.20      128.90     17.02 o
   1   6  28       50.40       53.82      8.77 o
   2   6  28      172.13      167.92     13.97 o
   3   6  28       87.05       95.79     14.14 o
   4   6  28      200.82      174.73     14.46 o
  -3   7  28        6.40       -3.16      4.37 o
  -2   7  28      577.99      614.91     34.55 o
  -1   7  28      213.10      229.54     23.02 o
   0   7  28      136.28      135.63     11.85 o
   1   7  28       10.88       10.97      3.65 o
   2   7  28        1.83        4.15      3.28 o
   3   7  28        7.56        6.32      3.39 o
  -3   8  28        0.49        0.28      5.21 o
  -2   8  28       63.10       76.14     13.35 o
  -1   8  28        2.29       11.13      3.91 o
   0   8  28      193.44      178.72     13.97 o
   1   8  28        9.99       15.48      4.20 o
   2   8  28       22.87       40.24     12.18 o
   3   8  28       39.39       64.46     12.93 o
   4   8  28       14.13       42.97      9.77 o
  -3   9  28        0.05       -2.51      5.58 o
  -2   9  28       90.69       78.22     14.70 o
  -1   9  28       34.73       49.48     12.09 o
   0   9  28        0.62        4.00      5.30 o
   1   9  28       22.22       44.64     10.32 o
   2   9  28       18.73       28.37      6.51 o
   3   9  28       37.65       49.95     11.16 o
   0  10  28       36.48       53.11     13.49 o
  -5   0  29      144.02      161.00     26.32 o
  -3   0  29      162.22      174.77     23.53 o
  -1   0  29        0.18        2.98      7.35 o
   1   0  29       68.90       68.27     15.90 o
   3   0  29        7.78       10.51      6.05 o
   5   0  29        4.20       19.63      7.91 o
  -5   1  29        7.48        2.05      6.98 o
  -4   1  29      171.19      191.20     18.92 o
  -3   1  29       77.52       85.48     12.97 o
  -2   1  29      206.53      222.67     18.48 o
  -1   1  29      355.37      375.27     24.37 o
   0   1  29       29.47       43.09      9.10 o
   1   1  29      179.74      177.93     15.70 o
   2   1  29       45.49       53.64      9.92 o
   3   1  29       33.41       32.43      7.67 o
   4   1  29       39.08       27.50     12.84 o
   5   1  29      401.14      384.24     41.16 o
   6   1  29        3.67       -4.37      5.77 o
  -5   2  29       33.24        2.79      8.18 o
  -4   2  29       10.66        3.94      4.44 o
  -3   2  29      170.06      179.31     17.45 o
  -2   2  29       22.59       33.45      7.81 o
  -1   2  29        4.52        5.91      4.67 o
   0   2  29       14.28       28.20      7.27 o
   1   2  29       66.65       66.70     10.59 o
   2   2  29       10.45       21.96      5.44 o
   3   2  29       39.13       31.54     14.23 o
   4   2  29        7.41        9.58      3.90 o
   5   2  29       72.26       80.33     11.21 o
  -5   3  29        1.75        5.30      7.16 o
  -4   3  29      137.53      144.56     16.90 o
  -3   3  29       19.19       18.36      7.00 o
  -2   3  29        9.75       11.24      6.70 o
  -1   3  29        0.23        5.59      6.05 o
   0   3  29      145.56      159.35     14.90 o
   1   3  29        0.77       17.36      5.23 o
   2   3  29       50.10       65.29     10.43 o
   3   3  29       13.00        9.75      7.63 o
   4   3  29      112.12      125.28     22.51 o
   5   3  29        8.43       16.28      6.98 o
  -4   4  29       11.80       20.09      7.16 o
  -3   4  29      139.09      171.56     16.33 o
  -2   4  29       29.17       16.40      6.01 o
  -1   4  29       85.10      114.60     12.40 o
   0   4  29      171.38      148.61     13.63 o
   1   4  29       18.65       34.56      9.25 o
   2   4  29       67.56       75.43     15.90 o
   3   4  29       86.09       92.36     18.88 o
   4   4  29        0.95        3.44      4.74 o
  -3   5  29       24.88       34.51     10.70 o
  -2   5  29       46.59       70.04     16.28 o
  -1   5  29       30.94       50.04     13.95 o
   0   5  29        5.50        5.58      6.23 o
   1   5  29       20.06       35.72     11.53 o
   2   5  29        5.77       18.69      8.09 o
   3   5  29       36.64       42.23     12.56 o
  -2   6  29        7.30       43.99     10.79 o
  -1   6  29      113.85      143.14     21.02 o
   0   6  29      130.88      130.96     17.58 o
   1   6  29       98.28       83.99     16.28 o
   2   6  29       11.44        3.07      5.21 o
   3   6  29       56.26       67.80     14.70 o
  -1   7  29       19.03       29.05      5.97 o
   0   7  29       30.39       46.47      7.38 o
   1   7  29       20.15       26.09      5.58 o
   2   7  29       22.28       19.16      6.70 o
   3   7  29        5.08       24.93      6.14 o
  -2   8  29      204.07      195.79     20.93 o
  -1   8  29       44.92       71.71     13.58 o
   0   8  29       59.72       78.50     15.90 o
   1   8  29       21.50       32.46     10.05 o
   2   8  29        0.17        2.23      5.21 o
   3   8  29      108.93      127.61     13.77 o
  -1   9  29      130.19      124.17     16.00 o
   0   9  29        1.55       -0.93      5.21 o
   1   9  29        1.35       22.69      6.05 o
   2   9  29        0.07       17.67      5.77 o
  -4   0  30       76.16       69.94     16.93 o
  -2   0  30      224.87      255.22     28.55 o
   0   0  30      148.30      157.65     21.11 o
   2   0  30       12.06       26.97     10.23 o
   4   0  30        0.13       -2.42      4.28 o
  -4   1  30        2.23        3.73      8.32 o
  -3   1  30       16.26       19.64      7.73 o
  -2   1  30        1.42        0.31      3.80 o
  -1   1  30      183.59      185.05     16.46 o
   0   1  30       21.40       37.66      8.65 o
   1   1  30       31.11       28.55      7.42 o
   2   1  30       24.01       33.97      7.56 o
   3   1  30        2.75       -0.66      3.12 o
   4   1  30       52.57       48.74      9.22 o
   5   1  30       85.29       99.70     20.93 o
  -4   2  30       18.94       11.72      7.72 o
  -3   2  30       62.17       66.77     11.95 o
  -2   2  30       42.97       50.42     11.86 o
  -1   2  30       16.56       35.02      7.74 o
   0   2  30        2.65        8.10      4.11 o
   1   2  30       11.29       29.67      6.74 o
   2   2  30       37.03       39.15     11.02 o
   3   2  30        9.95       14.88      4.80 o
   4   2  30      204.22      198.90     17.43 o
  -4   3  30      101.38      100.36     20.65 o
  -3   3  30      144.73      141.98     16.09 o
  -2   3  30        0.68       -0.33      4.11 o
  -1   3  30        8.62       18.51     15.11 o
   0   3  30      224.42      227.29     17.72 o
   1   3  30       55.97       91.95     18.09 o
   2   3  30      160.64      158.47     26.93 o
   3   3  30       24.66       34.29      8.17 o
   4   3  30       81.94      108.08     21.02 o
  -3   4  30       53.27       80.92     16.00 o
  -2   4  30        3.71        2.56      7.21 o
  -1   4  30      184.21      174.58     15.45 o
   0   4  30        2.41        8.14      4.74 o
   1   4  30      617.67      556.01     43.06 o
   2   4  30        0.99       11.44      5.58 o
   3   4  30        0.02        0.93      4.37 o
  -2   5  30      266.51      291.21     29.30 o
  -1   5  30        1.53        4.37      5.58 o
   0   5  30       81.55      124.82     19.35 o
   1   5  30      238.42      205.74     23.72 o
   2   5  30       41.00       49.67     13.58 o
   0   6  30       65.89       73.01     15.44 o
   1   6  30      106.09      117.47     18.88 o
   0   8  30       25.25       43.81      9.58 o
   1   8  30       14.06       17.11      5.39 o
  -3   0  31       84.09       80.83     17.30 o
  -1   0  31      495.29      511.46     42.13 o
   1   0  31       11.10       20.28      7.72 o
   3   0  31       20.60       21.67      9.77 o
  -3   1  31        5.83        4.95      4.14 o
  -2   1  31        2.98        2.46      3.81 o
  -1   1  31        0.51        7.71      4.25 o
   0   1  31      171.15      189.56     16.84 o
   1   1  31        1.35        4.87      4.42 o
   2   1  31        4.65       12.95      5.35 o
   3   1  31       41.97       48.30      9.46 o
   4   1  31        0.00       -3.54      3.54 o
  -4   2  31      406.42      399.57     37.58 o
  -3   2  31       19.12       13.02      7.07 o
  -2   2  31      215.57      187.89     16.95 o
  -1   2  31      373.33      374.38     24.36 o
   0   2  31       13.37       12.38      4.69 o
   1   2  31      285.00      301.80     31.30 o
   2   2  31       55.71       57.20     10.62 o
   3   2  31       35.31       38.73      7.25 o
   4   2  31       19.21       20.18      9.11 o
  -3   3  31       84.01       66.87     16.56 o
  -2   3  31       98.11      103.16     13.79 o
  -1   3  31        1.67       -3.48      3.48 o
   0   3  31      208.00      202.91     16.75 o
   1   3  31      329.98      369.74     23.93 o
   2   3  31       10.74       14.67      5.25 o
   3   3  31       56.43       47.34     14.42 o
  -1   4  31       19.19       21.88     13.72 o
   0   4  31        5.58       -0.56      5.39 o
   1   4  31        2.76        7.91      6.05 o
   2   4  31      282.25      283.31     30.04 o
  -2   0  32        3.08       -4.56      4.56 o
   0   0  32      272.02      276.33     28.93 o
   2   0  32       11.41       10.70      5.67 o
  -2   1  32       30.00       44.19     10.11 o
  -1   1  32        1.34       27.28      6.00 o
   0   1  32       17.37       27.63      7.40 o
   1   1  32        6.22       17.52      3.84 o
   2   1  32        6.75        0.14      3.26 o
   3   1  32        9.10       10.88      6.42 o
  -3   2  32      143.87      122.96     21.86 o
  -2   2  32        0.76       -5.30      5.30 o
  -1   2  32      122.96      122.96     14.62 o
   0   2  32       51.85       48.41     11.21 o
   1   2  32        4.37       10.87      4.17 o
   2   2  32        4.13        0.44      3.47 o
   3   2  32      111.84       93.66     15.90 o
  -2   3  32      108.07      144.82     22.42 o
  -1   3  32       11.45        5.86      7.44 o
   0   3  32      322.78      328.60     31.34 o
   1   3  32       29.30        6.23      5.67 o
   2   3  32        0.25        2.23      5.39 o
   1   0  33      383.47      401.90     36.83 o
  -1   1  33      161.35      176.07     22.51 o
   0   1  33       56.03       93.20     17.02 o
   1   1  33       45.81       79.52     14.97 o
   2   1  33        3.18       28.74      8.09 o
  -1   2  33       54.37      110.22     18.97 o
   0   2  33        8.58       15.81      5.02 o
   1   2  33        2.17        9.77      5.77 o
   2   2  33        0.26       -5.21      5.21 o
  -1   3  33       23.08       20.83      7.53 o
   0   3  33        2.39        4.09      4.93 o
   1   3  33        7.62       -1.49      5.12 o
 
